# Supplementary material for: Do 2H and 18O in leaf water reflect environmental drivers differently?
Source: New Phytol. 2022 Apr 12;235(1):41–51. doi: 10.1111/nph.18113 (PMC9322340; doi:10.1111/nph.18113)
Supplement: Supplementary file 1 — Dataset S1 An Excel file containing the compiled dataset that was analysed for this paper. Please note: Wiley Blackwell are not responsible for the content or functionality of any Supporting Information supplied by the authors. Any queries (other than missing material) should be directed to the New Phytologist Central Office. [file NPH-235-41-s001.xlsx]

## Sheet: Title page
Article title: Do 2H and 18O in leaf water reflect environmental drivers differently?
Article authors: Lucas A. Cernusak, Adrià Barbeta, Rosemary T. Bush, Rebekka Eichstaedt (Bögelein), Juan Pedro Ferrio, Lawrence B. Flanagan, Arthur Gessler, Paula Martín-Gómez, Regina T. Hirl, Ansgar Kahmen, Claudia Keitel, Chun-Ta Lai, Niels C. Munksgaard, Daniel B. Nelson, Jérôme Ogée, John S. Roden, Hans Schnyder, Steven L. Voelker, Lixin Wang, Hilary Stuart-Williams, Lisa Wingate, Wusheng Yu,…
Article acceptance date: 6 February 2022
Legend to Dataset S1: Following this, there are two worksheets. The worksheet 'Site data' details the site information and relevant literature references for the compiled datasets. The worksheet 'Leaf water data' contains the compiled data, along with calculations for the analyses presented in the paper.

## Sheet: Site data
Cernusak et al 2021, leaf water stable isotope meta-analysis data collection
Study ID (Data owner plus identifier)	Sample collection site ID	Lattitude (decimal degrees)	Longitude (decimal degrees)	elevation (m asl)	Climate zone (TROP, TEMP, BOREAL)	Habitat (FOREST, WOODLAND, GRASSLAND)	Mean annual precip (mm yr-1)	Mean annual temperature (°C)	Data contributors	Reference publication for dataset (numbered as in Reference section below)	Notes on data collection
Hawaii_USA_Kahmen	MLM_1	19.6905	155.199	683	TROP	FOREST	5676	18.37	Kahmen	9	data are the means of five repliate samples
Hawaii_USA_Kahmen	MLM_3	19.6555	155.469	2061	TROP	FOREST/WOODLAND	2000	11.33	Kahmen	9	data are the means of five repliate samples
Hawaii_USA_Kahmen	MLM_4	19.5861	155.446	2465	TROP	FOREST/WOODLAND	1500	9.85	Kahmen	9	data are the means of five repliate samples
Hawaii_USA_Kahmen	MLM_5	19.8287	155.816	693.712	TROP	FOREST/WOODLAND	500	20	Kahmen	9	data are the means of five repliate samples
Tibetan_Plateau_Yu	Lhasa	29.65	91.03	3658	TEMP	GRASSLAND	460	8.4	Yu	unpublished
Qld_Aus_Munksgaard	Cairns	-16.7902	145.694	30	TROP	FOREST/WOODLAND	2000	25	Munksgaard	11
Qld_Aus_Munksgaard	Tinaroo	-17.172	145.543	680	TROP	FOREST/WOODLAND	1400	22	Munksgaard	11
Qld_Aus_Munksgaard	Herberton	-17.3412	145.42	918	TROP	FOREST/WOODLAND	1150	19	Munksgaard	11
Qld_Aus_Munksgaard	Wild_River	-17.6493	145.282	918	TROP	FOREST/WOODLAND	950	21	Munksgaard	11
Qld_Aus_Munksgaard	Mount_Garnet	-17.6698	145.105	660	TROP	FOREST/WOODLAND	800	24	Munksgaard	11
Germany_Bögelein	Palatinate	49.2751	7.81227	550	TEMP	FOREST	1067	7.9	Bogelein	2	Isotope data are mean values: xylem n=9, leaf n=3, vapor n=3. Pseudotsuga xylem water dD is unrealistically high (discussed in publication)
Western_USA_Roden	Cascade_Heads	45.03	-123.91	14	TEMP	FOREST	2410	10.7	Roden	12	All trees that are riparian were using stream water so they all had reasonable water supplies despite differences in precipitation.
Western_USA_Roden	Bill_Williams_River	34.26	-114.03	150	TEMP	WOODLAND	97	23.8	Roden	12
Western_USA_Roden	Weber_River	41.13	-111.9	1450	TEMP	WOODLAND	510	10.6	Roden	12
Western_USA_Roden	Red_Butte_Canyon	40.78	-111.8	1790	TEMP	WOODLAND	700	10.1	Roden	12
Western_USA_Roden	Big_Cottonwood	40.62	-111.73	1987	TEMP	WOODLAND	840	9.4	Roden	13
NSW_Aus_Twining	Tumbarumba	-35.6566	148.152	1249	TEMP	FOREST	1900	9.6	Stuart-Williams, Keitel	14
Canada_Flanagan	Lethbridge	49.69	-112.83	910	TEMP	GRASSLAND	380	5.8	Flanagan	5
Greenland_Bush	Kangerlussuaq	67.02	-50.7	50	BOREAL	GRASSLAND	140	-5.7	Bush	3
Washington_USA_Lai	Wind_River	45.8205	-121.952	371	TEMP	FOREST	2467	8.7	Lai	10
Utah_USA_Flanagan	Coral_Pink	37.0378	-112.72	1855	TEMP	WOODLAND	380	10.5	Flanagan	6
France_Wingate	LeBray	44.71	-0.77	62	TEMP	FOREST	900	13	Ogee, Wingate	15	Following MIBA protocol
Germany_Hirl	Grünschwaige	48.4	11.75	448	TEMP	GRASSLAND	743	9.3	Hirl, Schnyder	7
France_Barbeta	Ciron	44.3838	-0.311864	60	TEMP	FOREST	813	12.9	Barbeta	1
NW_China_Zhao	Pailugou_2900	38.5446	100.3	2900	TEMP	FOREST	369.2	0.7	Wang, Zhao	16
NW_China_Zhao	Pailugou_2700	38.5544	100.286	2780	TEMP	FOREST	369.2	0.7	Wang, Zhao	16
NW_China_Zhao	Riparian	42.0167	101.233	930	TEMP	WOODLAND	34.9	8.9	Wang, Zhao	16
NW_China_Zhao	Gobi	42.2667	101.117	906	TEMP	WOODLAND	34.9	8.9	Wang, Zhao	16
NT_Aus_Cernusak	Alice_Springs	-23.6996	133.828	598	TROP	WOODLAND	276	21	Cernusak, Kahmen	4,8	data are means of three replicate samples
NT_Aus_Cernusak	Tennant_Creek	-19.6492	134.159	365	TROP	WOODLAND	454	25.9	Cernusak, Kahmen	4,8	data are means of three replicate samples
NT_Aus_Cernusak	Elliot	-17.5021	133.51	234	TROP	WOODLAND	604	26.8	Cernusak, Kahmen	4,8	data are means of three replicate samples
NT_Aus_Cernusak	Katherine	-14.4754	132.36	143	TROP	WOODLAND	1140	27.2	Cernusak, Kahmen	4,8	data are means of three replicate samples
NT_Aus_Cernusak	Darwin	-12.4387	130.877	33	TROP	WOODLAND	1736	27.6	Cernusak, Kahmen	4,8	data are means of three replicate samples
References:
1. Barbeta A, Jones SP, Clavé L, Wingate L, Gimeno TE, Fréjaville B, Wohl S, Ogée J. 2019. Unexplained hydrogen isotope offsets complicate the identification and quantification of tree water sources in a riparian forest. Hydrol. Earth Syst. Sci. 23: 2129-2146.
2. Bögelein R, Thomas FM, Kahmen A. 2017. Leaf water 18O and 2H enrichment along vertical canopy profiles in a broadleaved and a conifer forest tree. Plant, Cell & Environment 40: 1086-1103.
3. Bush RT, Berke MA, Jacobson AD. 2017. Plant water δD and δ18O of tundra species from west Greenland. Arctic, Antarctic, and Alpine Research 49: 341-358, 318.
4. Cernusak LA, Barbour MM, Arndt SK, Cheesman AW, English NB, Feild TS, Helliker BR, Holloway-Phillips MM, Holtum JAM, Kahmen A et al. 2016. Stable isotopes in leaf water of terrestrial plants. Plant, Cell & Environment 39: 1087-1102.
5. Flanagan LB, Bain JF, Ehleringer JR. 1991. Stable oxygen and hydrogen isotope composition of leaf water in C3 and C4 plant species under field conditions. Oecologia 88: 394-400.
6. Flanagan LB, Marshall JD, Ehleringer JR. 1993. Photosynthetic gas exchange and the stable isotope composition of leaf water - comparison of a xylem-tapping mistletoe and its host. Plant, Cell & Environment 16: 623-631.
7. Hirl RT, Schnyder H, Ostler U, Schäufele R, Schleip I, Vetter SH, Auerswald K, Baca Cabrera JC, Wingate L, Barbour MM et al. 2019. The 18O ecohydrology of a grassland ecosystem – predictions and observations. Hydrology and Earth System Sciences 23: 2581-2600.
8. Kahmen A, Hoffmann B, Schefuss E, Arndt SK, Cernusak LA, West JB, Sachse D. 2013. Leaf water deuterium enrichment shapes leaf wax n-alkane dD values of angiosperm plants II: Observational evidence and global implications. Geochimica et Cosmochimica Acta 111: 50-63.
9. Kahmen A, Sachse D, Arndt SK, Tu KP, Farrington H, Vitousek PM, Dawson TE. 2011. Cellulose d18O is an index of leaf-to-air vapor pressure difference (VPD) in tropical plants. Proceedings of the National Academy of Sciences of the United States of America 108: 1981-1986.
10. Lai C-T, Ehleringer JR. 2011. Deuterium excess reveals diurnal sources of water vapor in forest air. Oecologia 165: 213-223.
11. Munksgaard NC, Cheesman AW, English NB, Zwart C, Kahmen A, Cernusak LA. 2017. Identifying drivers of leaf water and cellulose stable isotope enrichment in Eucalyptus in northern Australia. Oecologia 183: 31-43.
12. Roden JS, Ehleringer JR. 2000. Hydrogen and oxygen isotope ratios of tree ring cellulose for field-grown riparian trees. Oecologia 123: 481-489.
13. Roden JS, Ehleringer JR. 2000. There is no temperature dependence of net biochemical fractionation of hydrogen and oxygen isotopes in tree-ring cellulose. Isotopes in Environmental and Health Studies 36: 303-317.
14. Twining J, Stone D, Tadros C, Henderson-Sellers A, Williams A. 2006. Moisture Isotopes in the Biosphere and Atmosphere (MIBA) in Australia: A priori estimates and preliminary observations of stable water isotopes in soil, plant and vapour for the Tumbarumba Field Campaign. Global and Planetary Change 51: 59-72.
15. Wingate L, Ogee J, Burlett R, Bosc A. 2010. Strong seasonal disequilibrium measured between the oxygen isotope signals of leaf and soil CO2 exchange. Global Change Biology 16: 3048-3064.
16. Zhao L, Wang L, Liu X, Xiao H, Ruan Y, Zhou M. 2014. The patterns and implications of diurnal variations in the d-excess of plant water, shallow soil water and air moisture. Hydrology and Earth System Sciences 18: 4129-4151.

## Sheet: Leaf water data
Cernusak et al 2021, leaf water stable isotope meta-analysis data collection. Note that cells with NA indicate data not available.
Further explanation of the calculations in this spreadsheet can be found in Cernusak et al. (2016) Stable isotopes in leaf water of terrestrial plants. Plant Cell and Environment 39: 1087-1102.
Plant characteristics										Sampling details							Physiological data				Isotopic data							Calculations
Study ID (corresponding to 'Site data' worksheet)	Sample collection site ID	Genus	species	Family	Phylogeny (ANGIO, GYMNO, FERN, OTHER)	Leaf type (BROAD, NEEDLE, PHYLLODE)	Photosynthetic pathway (C3, C4, CAM)	Growth form (SHRUB, TREE, GRASS, HERB, VINE, OTHER)	Woody or herbaceous (WOODY, HERB)	Sampling date (day month year)	Time of day (decimal time)	Day or night (DAY, NIGHT)	Air temperature (°C)	Leaf temperature (°C)	Air relative humidity (%)	Atmospheric pressure (mbar)	Transpiration (mmol m-2 s-1)	Stomatal conductance (mol m-2 s-1)	Boundary layer conductance (mol m-2 s-1)	Leaf water concentration (mol m-2)	Atmospheric vapor d18O (‰)	Atmospheric vapor d2H (‰)	Xylem water d18O (‰)	Xylem water d2H (‰)	Leaf water d18O (‰)	Leaf water d2H (‰)	Primary veins removed before leaf water sampling (YES, NO)	air vapor pressure- ea (kPa)	leaf vapor pressure- ei (kPa)	wa/wi	ek for d18O	ek for d2H	e+ at leaf temp for d18O	e+ at leaf temp for d2H	Dv for d18O	Dv for d2H	predicted D18Oe	predicted D2He	observed D18OL	observed D2HL	1-D18OL/D18Oe	1-D2HL/D2He	predicted d18Oe	predicted d2He	observed dl	predicted dle	observed dv	observed Ddv
Hawaii_USA_Kahmen	MLM_1	Metrosideros	polymorpha	Myrthaceae	ANGIO	BROAD	C3	TREE	WOODY	2008-08-19	7.96667	DAY	21.62	23.112	74.208	NA	1.77379	0.180929	2	NA	-12.0112	-78.6498	-2.82	-25.4162	4.94387	2.47383	NO	1.92394	2.83889	0.677708	27.2534	24.3363	9.54228	81.6156	-9.21722	-54.6219	12.1035	50.0603	7.78583	28.6174	0.356727	0.428342	9.24932	23.3717	-37.0771	-50.6228	17.44	19.1159
Hawaii_USA_Kahmen	MLM_1	Metrosideros	polymorpha	Myrthaceae	ANGIO	BROAD	C3	TREE	WOODY	2008-08-19	9.96667	DAY	27.208	29.804	42.664	NA	2.28041	0.0830019	2	NA	-14.3496	-91.7695	-2.82	-25.4162	13.2075	21.1485	NO	1.54577	4.21272	0.366928	27.6414	24.6812	9.00151	74.3988	-11.5622	-68.0838	22.3773	64.3458	16.0728	47.7791	0.281737	0.257464	19.4942	37.2941	-84.5112	-118.66	23.0271	24.4137
Hawaii_USA_Kahmen	MLM_1	Metrosideros	polymorpha	Myrthaceae	ANGIO	BROAD	C3	TREE	WOODY	2008-08-19	12.4	DAY	28.608	31.836	38.224	NA	1.92582	0.0585491	2	NA	-14.8411	-99.1128	-2.82	-25.4162	16.0039	24.7955	NO	1.50275	4.73094	0.317644	27.744	24.7725	8.8445	72.3361	-12.0551	-75.6185	24.0801	64.7051	18.8771	51.5212	0.216071	0.203755	21.1922	37.6444	-103.236	-131.893	19.6159	20.8221
Hawaii_USA_Kahmen	MLM_1	Metrosideros	polymorpha	Myrthaceae	ANGIO	BROAD	C3	TREE	WOODY	2008-08-19	14.9667	DAY	28.08	31.1347	39.568	NA	1.02939	0.0321743	2	NA	-14.5841	-98.4309	-2.82	-25.4162	17.5668	27.9264	NO	1.50856	4.54613	0.331833	27.8575	24.8733	8.89833	73.0415	-11.7973	-74.9188	23.7278	64.1986	20.4444	54.7337	0.138378	0.147431	20.8409	37.1507	-112.608	-129.577	18.2416	19.4598
Hawaii_USA_Kahmen	MLM_1	Metrosideros	polymorpha	Myrthaceae	ANGIO	BROAD	C3	TREE	WOODY	2008-08-19	17.35	DAY	24.504	25.849	57.648	NA	1.21829	0.0694313	2	NA	-12.7871	-83.931	-2.82	-25.4162	14.7146	20.5155	NO	1.77951	3.34423	0.532115	27.698	24.7316	9.3166	78.5828	-9.99527	-60.0408	17.0287	56.6045	17.5842	47.1295	-0.0326257	0.167389	14.1606	29.7497	-97.2017	-83.5355	18.3657	19.9214
Hawaii_USA_Kahmen	MLM_3	Metrosideros	polymorpha	Myrthaceae	ANGIO	BROAD	C3	TREE	WOODY	2008-08-15	7.68333	DAY	16.336	16.676	60.656	NA	0.91401	0.107435	2	NA	-23.2852	-166.609	-4.51	-36.8233	-1.66478	-35.9854	NO	1.13077	1.90499	0.593581	27.5412	24.5922	10.0991	89.2237	-18.8603	-134.748	10.0973	12.9901	2.85811	0.870014	0.716942	0.933025	5.54174	-24.3116	-22.6672	-68.6455	19.6725	16.1345
Hawaii_USA_Kahmen	MLM_3	Metrosideros	polymorpha	Myrthaceae	ANGIO	BROAD	C3	TREE	WOODY	2008-08-15	10.0667	DAY	22.96	24.684	51.128	NA	3.55578	0.207859	2	NA	-21.3448	-151.519	-4.51	-36.8233	3.98352	-34.95	NO	1.43818	3.12026	0.460916	27.1527	24.2468	9.41188	79.8596	-16.9111	-119.081	16.3193	34.7052	8.532	1.94497	0.477182	0.943957	11.7357	-3.3961	-66.8182	-97.2814	19.2397	16.2082
Hawaii_USA_Kahmen	MLM_3	Metrosideros	polymorpha	Myrthaceae	ANGIO	BROAD	C3	TREE	WOODY	2008-08-15	12.7667	DAY	26.76	28.284	41.84	NA	5.03112	0.199011	2	NA	-20.0392	-140.339	-4.51	-36.8233	6.9796	-27.4315	NO	1.47654	3.85812	0.38271	27.1855	24.276	9.1211	75.9799	-15.5996	-107.473	20.0309	47.8476	11.5417	9.75088	0.423809	0.79621	15.4306	9.26236	-83.2683	-114.182	19.9749	17.3236
Hawaii_USA_Kahmen	MLM_3	Metrosideros	polymorpha	Myrthaceae	ANGIO	BROAD	C3	TREE	WOODY	2008-08-15	15.1833	DAY	24.048	25.988	45.552	NA	2.8025	0.144435	2	NA	-19.9542	-140.315	-4.51	-36.8233	8.62214	-21.186	NO	1.36821	3.37186	0.405773	27.3938	24.4612	9.3053	78.4319	-15.5142	-107.449	19.3811	47.0882	13.1916	16.2352	0.319357	0.655218	14.7837	8.53087	-90.1631	-109.739	19.3185	16.6649
Hawaii_USA_Kahmen	MLM_3	Metrosideros	polymorpha	Myrthaceae	ANGIO	BROAD	C3	TREE	WOODY	2008-08-15	17.6333	DAY	19.384	19.764	58.352	NA	1.23609	0.123395	2	NA	-20.2785	-145.089	-4.51	-36.8233	7.29135	-26.796	NO	1.31793	2.31254	0.569905	27.477	24.5351	9.82725	85.487	-15.8399	-112.404	12.6451	27.4054	11.8548	10.4107	0.0624994	0.620122	8.0781	-10.4271	-85.1268	-75.0519	17.1392	14.315
Hawaii_USA_Kahmen	MLM_4	Metrosideros	polymorpha	Myrthaceae	ANGIO	BROAD	C3	TREE	WOODY	2008-08-16	7.6	DAY	22.248	22.84	33.84	NA	2.67764	0.140198	2	NA	-23.4744	-167.385	-6.41	-51.6888	5.77654	-42.9249	NO	0.911618	2.79253	0.326449	27.4104	24.4759	9.56506	81.9234	-17.1745	-122.002	22.5438	56.6695	12.2652	9.24161	0.45594	0.836921	15.9893	2.05149	-89.1372	-125.863	20.4103	15.3937
Hawaii_USA_Kahmen	MLM_4	Metrosideros	polymorpha	Myrthaceae	ANGIO	BROAD	C3	TREE	WOODY	2008-08-16	10.1	DAY	20.888	23.328	38.996	NA	2.74377	0.139983	2	NA	-21.4239	-151.603	-6.41	-51.6888	10.425	-28.2508	NO	0.966635	2.87619	0.336082	27.4113	24.4767	9.52424	81.3721	-15.1108	-105.36	22.7696	60.654	16.9436	24.7155	0.255868	0.592516	16.2136	5.83006	-111.651	-123.879	19.7883	15.5261
Hawaii_USA_Kahmen	MLM_4	Metrosideros	polymorpha	Myrthaceae	ANGIO	BROAD	C3	TREE	WOODY	2008-08-16	12.5667	DAY	21.16	22.748	46.096	NA	2.3139	0.131831	2	NA	-18.7311	-131.354	-6.41	-51.6888	11.8319	-22.254	NO	1.16189	2.777	0.418396	27.4434	24.5053	9.57278	82.0278	-12.4006	-84.0079	20.4487	59.4175	18.3596	31.0392	0.102165	0.477609	13.9077	4.65746	-116.909	-106.604	18.4947	15.1971
Hawaii_USA_Kahmen	MLM_4	Metrosideros	polymorpha	Myrthaceae	ANGIO	BROAD	C3	TREE	WOODY	2008-08-16	15.0833	DAY	19.344	20.272	55.936	NA	1.52722	0.133246	2	NA	-15.9949	-107.747	-6.41	-51.6888	10.4456	-16.9509	NO	1.26022	2.38643	0.528077	27.4378	24.5003	9.78336	84.8878	-9.64678	-59.1138	17.7145	63.565	16.9644	36.6313	0.0423455	0.423719	11.191	8.5906	-100.516	-80.9371	20.2125	18.0605
Hawaii_USA_Kahmen	MLM_4	Metrosideros	polymorpha	Myrthaceae	ANGIO	BROAD	C3	TREE	WOODY	2008-08-16	17.75	DAY	17.24	18.784	51.04	NA	1.22988	0.099513	2	NA	-19.2111	-138.362	-6.41	-51.6888	10.9472	-16.2558	NO	1.0077	2.17563	0.463176	27.5734	24.6208	9.91257	86.6552	-12.8837	-91.3975	18.8348	55.016	17.4692	37.3643	0.0725042	0.320847	12.304	0.483497	-103.833	-97.9489	15.327	11.6723
Hawaii_USA_Kahmen	MLM_5	Metrosideros	polymorpha	Myrthaceae	ANGIO	BROAD	C3	TREE	WOODY	2008-08-18	7.55	DAY	22.856	24.024	57.696	NA	2.44	0.165832	2	NA	-14.3078	-94.1564	-4.24	-23.8446	11.271	12.977	NO	1.61274	2.99929	0.537707	27.3109	24.3875	9.46637	80.5922	-10.1106	-72.0293	16.7235	50.923	15.577	37.7211	0.0685549	0.259251	12.4126	25.8641	-77.1908	-73.4367	20.3057	8.85583
Hawaii_USA_Kahmen	MLM_5	Metrosideros	polymorpha	Myrthaceae	ANGIO	BROAD	C3	TREE	WOODY	2008-08-18	10.1333	DAY	27.952	30.72	61.992	NA	2.54274	0.093025	2	NA	-13.6819	-91.4075	-4.24	-23.8446	14.987	24.2414	NO	2.34592	4.43985	0.528378	27.6	24.6444	8.93033	73.4618	-9.48206	-69.2133	17.0085	46.6812	19.3089	49.2607	-0.13525	-0.0552577	12.6964	21.7234	-95.6546	-79.8475	18.0473	6.64318
Hawaii_USA_Kahmen	MLM_5	Metrosideros	polymorpha	Myrthaceae	ANGIO	BROAD	C3	TREE	WOODY	2008-08-18	12.75	DAY	29.464	31.58	47.632	NA	2.84674	0.102713	2	NA	-12.9361	-88.3142	-4.24	-23.8446	15.5062	24.0591	NO	1.96769	4.66274	0.422004	27.5604	24.6092	8.86411	72.5928	-8.73317	-66.0444	21.217	57.9552	19.8303	49.0739	0.0653581	0.153245	16.887	32.7286	-99.9907	-102.368	15.1749	3.82098
Hawaii_USA_Kahmen	MLM_5	Metrosideros	polymorpha	Myrthaceae	ANGIO	BROAD	C3	TREE	WOODY	2008-08-18	14.9833	DAY	27.56	27.9267	48.784	NA	1.20232	0.0622226	2	NA	-13.1974	-88.2107	-4.24	-23.8446	13.7519	18.934	NO	1.80432	3.77865	0.477503	27.7284	24.7586	9.14948	76.3564	-8.99549	-65.9384	19.4354	56.3905	18.0685	43.8236	0.0703315	0.222856	15.113	31.2013	-91.0809	-89.7025	17.3681	6.02558
Hawaii_USA_Kahmen	MLM_5	Metrosideros	polymorpha	Myrthaceae	ANGIO	BROAD	C3	TREE	WOODY	2008-08-18	17.8167	DAY	24.4	24.456	59.696	NA	0.921126	0.0732529	2	NA	-13.2537	-90.521	-4.24	-23.8446	13.3619	17.5597	NO	1.83129	3.078	0.594962	27.682	24.7173	9.43066	80.1119	-9.05207	-68.305	15.3122	47.0309	17.6769	42.4157	-0.154426	0.0981305	11.0073	22.0648	-89.3356	-65.9937	15.5086	4.11157
Tibetan_Plateau_Yu	Lhasa	Salix	paraplesia var. subintegra	Salicaceae	ANGIO	BROAD	C3	TREE	WOODY	2011-07-27	8	DAY	13.96	13.96	68.385	65.66	NA	0.2	2	NA	-25.495	-193.743	-15.2626	-128.353	-13.6075	-119.958	NO	1.09424	1.60012	0.68385	27.1818	24.2727	10.3458	92.6489	-10.391	-75.0184	11.8488	44.9794	1.68071	9.63159	0.858154	0.785866	-3.59463	-89.1474	-11.0978	-60.3904	10.2167	8.10929
Tibetan_Plateau_Yu	Lhasa	Salix	paraplesia var. subintegra	Salicaceae	ANGIO	BROAD	C3	TREE	WOODY	2011-07-27	10	DAY	15.02	15.02	98.402	65.71	NA	0.2	2	NA	-25.495	-193.743	-15.9216	-131.165	-14.345	-120.511	NO	1.6862	1.71358	0.98402	27.1818	24.2727	10.2486	91.2962	-9.72825	-72.025	1.01656	14.375	1.60212	12.2627	-0.576021	0.146943	-14.9212	-118.676	-5.75105	0.694084	10.2167	5.80106
Tibetan_Plateau_Yu	Lhasa	Salix	paraplesia var. subintegra	Salicaceae	ANGIO	BROAD	C3	TREE	WOODY	2011-07-27	11	DAY	16.21	16.21	76.214	65.72	NA	0.2	2	NA	-25.495	-193.743	-16.6191	-133.643	-9.88188	-106.072	NO	1.40944	1.84932	0.76214	27.1818	24.2727	10.1409	89.8019	-9.02589	-69.3708	9.72322	38.4758	6.85106	31.8238	0.295392	0.172888	-7.05745	-100.309	-27.0173	-43.8497	10.2167	2.83627
Tibetan_Plateau_Yu	Lhasa	Salix	paraplesia var. subintegra	Salicaceae	ANGIO	BROAD	C3	TREE	WOODY	2011-07-27	12	DAY	18.22	18.22	63.024	65.65	NA	0.2	2	NA	-25.495	-193.743	-17.0548	-136.093	-6.39105	-100.718	NO	1.32357	2.10011	0.63024	27.1818	24.2727	9.96208	87.3349	-8.58661	-66.7315	14.6474	51.3639	10.8488	40.9474	0.259339	0.202798	-2.65719	-91.7196	-49.59	-70.4621	10.2167	1.96136
Tibetan_Plateau_Yu	Lhasa	Salix	paraplesia var. subintegra	Salicaceae	ANGIO	BROAD	C3	TREE	WOODY	2011-07-27	13	DAY	18.7	18.7	57.285	65.58	NA	0.2	2	NA	-25.495	-193.743	-17.2614	-136.448	-8.31262	-101.559	NO	1.23978	2.16423	0.57285	27.1818	24.2727	9.91992	86.7561	-8.37818	-66.3482	16.7988	56.7187	9.10596	40.4016	0.457939	0.287684	-0.752607	-87.4683	-35.058	-81.4474	10.2167	0.677249
Tibetan_Plateau_Yu	Lhasa	Salix	paraplesia var. subintegra	Salicaceae	ANGIO	BROAD	C3	TREE	WOODY	2011-07-27	14	DAY	19.85	19.85	54.772	65.54	NA	0.2	2	NA	-25.495	-193.743	-17.9416	-140.094	-7.143	-100.825	NO	1.2734	2.3249	0.54772	27.1818	24.2727	9.8198	85.3853	-7.69136	-62.3894	17.9802	60.211	10.9959	45.6664	0.388446	0.24156	-0.283959	-88.3182	-43.6812	-86.0465	10.2167	-0.858499
Tibetan_Plateau_Yu	Lhasa	Salix	paraplesia var. subintegra	Salicaceae	ANGIO	BROAD	C3	TREE	WOODY	2011-07-27	15	DAY	21.12	21.12	45.711	65.45	NA	0.2	2	NA	-25.495	-193.743	-18.4924	-145.176	-3.05265	-85.0444	NO	1.14936	2.5144	0.45711	27.1818	24.2727	9.71063	83.897	-7.13451	-56.8151	21.3177	70.0304	15.7306	70.3439	0.262087	-0.00447742	2.43113	-85.3124	-60.6232	-104.761	10.2167	0.260932
Tibetan_Plateau_Yu	Lhasa	Salix	paraplesia var. subintegra	Salicaceae	ANGIO	BROAD	C3	TREE	WOODY	2011-07-27	16	DAY	21.85	21.85	43.595	65.37	NA	0.2	2	NA	-25.495	-193.743	-18.582	-143.168	-3.16682	-93.9538	NO	1.14626	2.62933	0.43595	27.1818	24.2727	9.64853	83.0536	-7.04385	-59.026	22.028	70.0121	15.7071	57.4369	0.286949	0.179616	3.03664	-83.1789	-68.6193	-107.472	10.2167	-2.67519
Tibetan_Plateau_Yu	Lhasa	Salix	paraplesia var. subintegra	Salicaceae	ANGIO	BROAD	C3	TREE	WOODY	2011-07-27	18	DAY	22.28	22.28	45.156	65.17	NA	0.2	2	NA	-25.495	-193.743	-18.8098	-144.357	3.20357	-60.2385	NO	1.21883	2.69916	0.45156	27.1818	24.2727	9.61217	82.5608	-6.81332	-57.7183	21.5569	68.7569	22.4354	98.3099	-0.0407532	-0.429819	2.34158	-85.5253	-85.867	-104.258	10.2167	-3.21175
Tibetan_Plateau_Yu	Lhasa	Salix	paraplesia var. subintegra	Salicaceae	ANGIO	BROAD	C3	TREE	WOODY	2011-07-28	8	DAY	13.18	13.18	78.925	65.55	NA	0.2	2	NA	-25.0548	-187.002	-19.8042	-146.19	-10.2635	-100.875	NO	1.20038	1.52091	0.78925	27.1818	24.2727	10.4179	93.6575	-5.35672	-47.7999	11.9343	57.9927	9.73348	53.0741	0.184413	0.0848134	-8.10622	-96.6753	-18.7669	-31.8255	13.4367	-4.94613
Tibetan_Plateau_Yu	Lhasa	Salix	paraplesia var. subintegra	Salicaceae	ANGIO	BROAD	C3	TREE	WOODY	2011-07-28	10	DAY	14.05	14.05	87.445	65.66	NA	0.2	2	NA	-25.0548	-187.002	-19.8691	-145.918	-16.2879	-142.123	NO	1.40742	1.60949	0.87445	27.1818	24.2727	10.3375	92.5332	-5.29084	-48.1034	9.11102	49.9063	3.65379	4.44259	0.59897	0.910981	-10.9391	-103.294	-11.8199	-15.7806	13.4367	-5.77675
Tibetan_Plateau_Yu	Lhasa	Salix	paraplesia var. subintegra	Salicaceae	ANGIO	BROAD	C3	TREE	WOODY	2011-07-28	11	DAY	14.67	14.67	74.972	65.71	NA	0.2	2	NA	-25.0548	-187.002	-19.8691	-145.918	-17.7702	-148.285	NO	1.25605	1.67536	0.74972	27.1818	24.2727	10.2806	91.7406	-5.29084	-48.1034	13.1462	59.0002	2.14151	-2.77199	0.8371	1.04698	-6.98416	-95.5267	-6.12392	-39.6534	13.4367	-5.77675
Tibetan_Plateau_Yu	Lhasa	Salix	paraplesia var. subintegra	Salicaceae	ANGIO	BROAD	C3	TREE	WOODY	2011-07-28	12	DAY	16.11	16.11	73.603	65.69	NA	0.2	2	NA	-25.0548	-187.002	-19.8691	-145.918	-9.48368	-116.661	NO	1.3525	1.83756	0.73603	27.1818	24.2727	10.1499	89.9265	-5.29084	-48.1034	13.4642	58.3205	10.596	34.2551	0.213026	0.41264	-6.67243	-96.1072	-40.7916	-42.7277	13.4367	-5.77675
Tibetan_Plateau_Yu	Lhasa	Salix	paraplesia var. subintegra	Salicaceae	ANGIO	BROAD	C3	TREE	WOODY	2011-07-28	13	DAY	17.37	17.37	69.571	65.67	NA	0.2	2	NA	-25.0548	-187.002	-19.8691	-145.918	-7.87692	-106.46	NO	1.3849	1.99063	0.69571	27.1818	24.2727	10.0372	88.3695	-5.29084	-48.1034	14.6736	59.9848	12.2353	46.1991	0.166168	0.22982	-5.48708	-94.6858	-43.4446	-50.7891	13.4367	-5.77675
Tibetan_Plateau_Yu	Lhasa	Salix	paraplesia var. subintegra	Salicaceae	ANGIO	BROAD	C3	TREE	WOODY	2011-07-28	14	DAY	18.92	18.92	62.433	65.59	NA	0.2	2	NA	-25.0548	-187.002	-19.8691	-145.918	-6.03682	-106.852	NO	1.3699	2.1942	0.62433	27.1818	24.2727	9.90068	86.4921	-5.29084	-48.1034	16.8772	63.7693	14.1127	45.7396	0.163802	0.282733	-3.32722	-91.4535	-58.5578	-64.8357	13.4367	-5.77675
Tibetan_Plateau_Yu	Lhasa	Salix	paraplesia var. subintegra	Salicaceae	ANGIO	BROAD	C3	TREE	WOODY	2011-07-28	15	DAY	19.63	19.63	55.737	65.48	NA	0.2	2	NA	-25.0548	-187.002	-19.8691	-145.918	-4.89673	-98.3059	NO	1.27826	2.29338	0.55737	27.1818	24.2727	9.83886	85.6458	-5.29084	-48.1034	19.0108	68.2021	15.2759	55.7462	0.19646	0.182633	-1.23609	-87.6675	-59.1321	-77.7788	13.4367	-5.77675
Tibetan_Plateau_Yu	Lhasa	Salix	paraplesia var. subintegra	Salicaceae	ANGIO	BROAD	C3	TREE	WOODY	2011-07-28	16	DAY	19.86	19.86	57.74	65.48	NA	0.2	2	NA	-25.0548	-187.002	-19.8691	-145.918	-4.91849	-103.655	NO	1.34323	2.32635	0.5774	27.1818	24.2727	9.81893	85.3734	-5.29084	-48.1034	18.3338	66.3607	15.2537	49.4833	0.168003	0.254328	-1.89956	-89.2402	-64.307	-74.0438	13.4367	-5.77675
Tibetan_Plateau_Yu	Lhasa	Salix	paraplesia var. subintegra	Salicaceae	ANGIO	BROAD	C3	TREE	WOODY	2011-07-28	18	DAY	20.88	20.88	50.133	65.28	NA	0.2	2	NA	-25.0548	-187.002	-19.8691	-145.918	-3.97426	-89.8317	NO	1.24209	2.47759	0.50133	27.1818	24.2727	9.73115	84.1762	-5.29084	-48.1034	20.7395	71.1535	16.2171	65.6681	0.21806	0.0770929	0.458344	-85.1467	-58.0376	-88.8135	13.4367	-5.77675
Tibetan_Plateau_Yu	Lhasa	Salix	paraplesia var. subintegra	Salicaceae	ANGIO	BROAD	C3	TREE	WOODY	2011-07-29	8	DAY	14.05	14.05	96.3	65.73	NA	0.2	2	NA	-31.6585	-235.591	-19.8691	-145.918	-20.1177	-154.323	NO	1.54994	1.60949	0.963	27.1818	24.2727	10.3375	92.5332	-12.0283	-104.994	-0.349444	-16.9511	-0.253607	-9.84102	0.274255	0.419446	-20.2116	-160.395	6.61876	1.29763	17.6762	-8.76762
Tibetan_Plateau_Yu	Lhasa	Salix	paraplesia var. subintegra	Salicaceae	ANGIO	BROAD	C3	TREE	WOODY	2011-07-29	10	DAY	14.73	14.73	97.6	65.77	NA	0.2	2	NA	-31.6585	-235.591	-19.8691	-145.918	-23.016	-178.838	NO	1.64149	1.68186	0.976	27.1818	24.2727	10.2751	91.6642	-12.0283	-104.994	-0.926114	-19.5675	-3.21069	-38.5445	-2.46684	-0.969821	-20.7768	-162.63	5.29021	3.58469	17.6762	-8.76762
Qld_Aus_Munksgaard	Cairns	Eucalyptus	spp	Myrtaceae	ANGIO	BROAD	C3	TREE	WOODY	2014-04-06	11	DAY	29.1	29.1	72.3	NA	NA	0.2	2	NA	-10.9488	-71.4675	-2.59439	-19.3349	4.08182	7.68559	YES	2.92461	4.0451	0.723	27.1818	24.2727	9.05667	75.127	-8.3761	-53.1605	10.5435	41.0331	6.69357	27.5532	0.365145	0.328513	7.92172	20.9049	-24.9689	-42.4689	16.1225	13.8483
Qld_Aus_Munksgaard	Cairns	Eucalyptus	spp	Myrtaceae	ANGIO	BROAD	C3	TREE	WOODY	2014-04-06	13	DAY	29.1	29.1	71.2	NA	NA	0.2	2	NA	-11.1233	-72.154	-2.60637	-19.3381	6.04459	11.6962	YES	2.88011	4.0451	0.712	27.1818	24.2727	9.05667	75.127	-8.53914	-53.8574	10.821	41.4154	8.67357	31.6462	0.19845	0.235882	8.18642	21.2764	-36.6606	-44.215	16.832	14.4557
Qld_Aus_Munksgaard	Cairns	Eucalyptus	spp	Myrtaceae	ANGIO	BROAD	C3	TREE	WOODY	2014-04-06	15	DAY	29.1	29.1	67.3	NA	NA	0.2	2	NA	-11.581	-74.7865	-2.59439	-19.3349	8.21567	14.788	YES	2.72235	4.0451	0.673	27.1818	24.2727	9.05667	75.127	-9.00995	-56.545	11.907	42.7468	10.8382	34.7957	0.0897649	0.186004	9.28173	22.5854	-50.9373	-51.6684	17.8612	15.5347
Qld_Aus_Munksgaard	Cairns	Eucalyptus	spp	Myrtaceae	ANGIO	BROAD	C3	TREE	WOODY	2014-10-07	11	DAY	28	28	63.5	NA	NA	0.2	2	NA	-10.7596	-73.8029	-3.99832	-27.9388	7.10984	10.4685	YES	2.40972	3.79484	0.635	27.1818	24.2727	9.14365	76.279	-6.7884	-47.1824	14.8057	53.5681	11.1528	39.5111	0.246725	0.262413	10.7482	24.1327	-46.4102	-61.8526	12.2737	7.12482
Qld_Aus_Munksgaard	Cairns	Eucalyptus	spp	Myrtaceae	ANGIO	BROAD	C3	TREE	WOODY	2014-10-07	15	DAY	27.5	27.5	63	NA	NA	0.2	2	NA	-11.0381	-74.2545	-3.99832	-27.9388	7.72135	11.8731	YES	2.32194	3.68562	0.63	27.1818	24.2727	9.18351	76.8084	-7.06801	-47.6469	14.8394	54.156	11.7667	40.9561	0.207063	0.243738	10.7818	24.7042	-49.8977	-61.5499	14.0501	8.89717
Qld_Aus_Munksgaard	Tinaroo	Eucalyptus	tindaliae	Myrtaceae	ANGIO	BROAD	C3	TREE	WOODY	2014-04-07	11	DAY	29	29	59	NA	NA	0.2	2	NA	-12.3625	-78.9075	-2.9589	-28.1488	6.46187	10.9546	YES	2.37285	4.02177	0.59	27.1818	24.2727	9.06454	75.231	-9.4315	-52.2289	14.6951	52.7982	9.44872	40.236	0.357014	0.237929	11.6927	23.1632	-40.7403	-70.3784	19.9924	23.2231
Qld_Aus_Munksgaard	Tinaroo	Eucalyptus	tindaliae	Myrtaceae	ANGIO	BROAD	C3	TREE	WOODY	2014-04-07	13	DAY	30.6	30.6	52.6	NA	NA	0.2	2	NA	-12.6786	-80.9829	-2.9589	-28.1488	8.0099	12.1674	YES	2.3194	4.4095	0.526	27.1818	24.2727	8.93962	73.5839	-9.7485	-54.3644	16.7654	55.2359	11.0013	41.4839	0.343808	0.24897	13.7569	25.5323	-51.9118	-84.5231	20.4456	23.6237
Qld_Aus_Munksgaard	Tinaroo	Eucalyptus	tindaliae	Myrtaceae	ANGIO	BROAD	C3	TREE	WOODY	2014-04-07	15	DAY	28.6	28.6	61.5	NA	NA	0.2	2	NA	-11.7354	-75.9631	-2.9589	-28.1488	5.13016	6.94634	YES	2.41672	3.92962	0.615	27.1818	24.2727	9.09608	75.6484	-8.80255	-49.1992	14.1935	53.1539	8.11307	36.1116	0.428394	0.320622	11.1926	23.5089	-34.095	-66.0316	17.9201	21.2212
Qld_Aus_Munksgaard	Tinaroo	Eucalyptus	tindaliae	Myrtaceae	ANGIO	BROAD	C3	TREE	WOODY	2014-10-08	13	DAY	32.5	32.5	44.5	NA	NA	0.2	2	NA	-11.2414	-74.2679	-5.67052	-41.6462	11.4779	10.4032	YES	2.18579	4.9119	0.445	27.1818	24.2727	8.79389	71.6743	-5.60268	-34.0393	21.4973	69.8781	17.2462	54.3112	0.197751	0.222772	15.7049	25.3217	-81.4201	-100.318	15.6636	10.7821
Qld_Aus_Munksgaard	Tinaroo	Eucalyptus	tindaliae	Myrtaceae	ANGIO	BROAD	C3	TREE	WOODY	2014-10-08	15	DAY	25.5	25.5	71	NA	NA	0.2	2	NA	-11.1001	-74.7393	-5.67052	-41.6462	8.82311	5.26422	YES	2.32575	3.27571	0.71	27.1818	24.2727	9.34502	78.9632	-5.46054	-34.5312	13.3882	60.105	14.5763	48.9489	-0.088742	0.185609	7.64175	15.9557	-65.3207	-45.1784	14.0615	9.15312
Qld_Aus_Munksgaard	Herberton	Eucalyptus	tindaliae	Myrtaceae	ANGIO	BROAD	C3	TREE	WOODY	2014-04-08	11	DAY	25.1	25.1	62.8	NA	NA	0.2	2	NA	-12	-80	-3.51086	-29.7198	3.43576	1.09044	YES	2.00877	3.19868	0.628	27.1818	24.2727	9.37772	79.4013	-8.51905	-51.8203	14.1841	54.0206	6.9711	31.7539	0.508526	0.412188	10.6234	22.6954	-26.3957	-62.2918	16	16.3321
Qld_Aus_Munksgaard	Herberton	Eucalyptus	tindaliae	Myrtaceae	ANGIO	BROAD	C3	TREE	WOODY	2014-10-09	11	DAY	34	34	35.5	NA	NA	0.2	2	NA	-12	-80	-4.75581	-34.4416	9.88139	11.6329	YES	1.89677	5.34301	0.355	27.1818	24.2727	8.6808	70.2013	-7.2788	-47.1834	23.7589	69.0303	14.7071	47.718	0.380983	0.308738	18.8901	32.2112	-67.4182	-118.909	16	11.047
Qld_Aus_Munksgaard	Wild_River	Eucalyptus	spp	Myrtaceae	ANGIO	BROAD	C3	TREE	WOODY	2014-04-08	14	DAY	30.6	30.6	52	NA	NA	0.2	2	NA	-12	-80	-5.67312	-48.4839	5.85919	-5.7451	YES	2.29294	4.4095	0.52	27.1818	24.2727	8.93962	73.5839	-6.36298	-33.1219	18.7652	67.6014	11.5981	44.9166	0.381936	0.335567	12.9856	15.8398	-52.6186	-88.0452	16	17.7819
Qld_Aus_Munksgaard	Wild_River	Eucalyptus	spp	Myrtaceae	ANGIO	BROAD	C3	TREE	WOODY	2014-10-09	12	DAY	37.5	37.5	24	NA	NA	0.2	2	NA	-12	-80	-5.13018	-41.338	15.336	12.6981	YES	1.55496	6.479	0.24	27.1818	24.2727	8.42344	66.8786	-6.90524	-40.3291	27.5844	76.2333	20.5718	56.3662	0.254225	0.260609	22.3127	31.744	-109.99	-146.758	16	14.9128
Qld_Aus_Munksgaard	Mount_Garnet	Eucalyptus	spp	Myrtaceae	ANGIO	BROAD	C3	TREE	WOODY	2014-04-09	11	DAY	27.6	27.6	66.7	NA	NA	0.2	2	NA	-12.6218	-83.2151	-6.02725	-51.6601	4.72109	-5.4208	YES	2.47273	3.70724	0.667	27.1818	24.2727	9.17552	76.7022	-6.6345	-33.274	13.8443	61.509	10.8135	48.7581	0.21892	0.207301	7.73362	6.67133	-43.1895	-55.1976	17.7589	19.802
Qld_Aus_Munksgaard	Mount_Garnet	Eucalyptus	spp	Myrtaceae	ANGIO	BROAD	C3	TREE	WOODY	2014-04-09	13	DAY	27.6	27.6	63.8	NA	NA	0.2	2	NA	-12.5534	-82.633	-6.02725	-51.6601	5.07682	-4.68778	YES	2.36522	3.70724	0.638	27.1818	24.2727	9.17552	76.7022	-6.56573	-32.6602	14.8783	63.7275	11.1714	49.5311	0.249146	0.222767	8.76134	8.77521	-45.3023	-61.3155	17.7942	19.8656
Qld_Aus_Munksgaard	Mount_Garnet	Eucalyptus	spp	Myrtaceae	ANGIO	BROAD	C3	TREE	WOODY	2014-04-09	15	DAY	27.1	27.1	66.2	NA	NA	0.2	2	NA	-12.4747	-81.3756	-6.02725	-51.6601	5.03444	-5.19613	YES	2.38336	3.60023	0.662	27.1818	24.2727	9.21555	77.2346	-6.48657	-31.3342	14.154	63.7271	11.1288	48.995	0.213737	0.231174	8.04143	8.77486	-45.4716	-55.5566	18.4222	20.5583
Qld_Aus_Munksgaard	Mount_Garnet	Eucalyptus	spp	Myrtaceae	ANGIO	BROAD	C3	TREE	WOODY	2014-10-09	13	DAY	37.5	36.5	18.5	NA	NA	0.2	2	NA	-12.7569	-87.458	-2.69041	-31.3825	13.4788	14.1374	YES	1.19861	6.13484	0.195378	27.1818	24.2727	8.49606	67.812	-10.0937	-57.8923	28.5641	76.5888	16.2128	46.9947	0.432406	0.386402	25.7969	42.8028	-93.6929	-163.572	14.5974	22.857
Qld_Aus_Munksgaard	Mount_Garnet	Eucalyptus	spp	Myrtaceae	ANGIO	BROAD	C3	TREE	WOODY	2014-10-09	15	DAY	38.5	36.5	16	NA	NA	0.2	2	NA	-13.2932	-90.8308	-3.7669	-34.4515	13.3433	12.1946	YES	1.09437	6.13484	0.178386	27.1818	24.2727	8.49606	67.812	-9.56235	-58.3909	29.2985	77.9847	17.1749	48.3104	0.413795	0.380514	25.4212	40.8466	-94.5521	-162.523	15.5151	18.1079
Germany_Bögelein	Palatinate	Fagus	sylvatica	Fagaceae	ANGIO	BROAD	C3	TREE	WOODY	2013-08-21	6.5	DAY	13.2933	13.1767	79.57	96.3	0.092	0.0326667	0.57	4.07333	-16.9633	-130.157	-9.7	-71.02	3.41333	-26.6767	YES	1.21917	1.52058	0.801782	27.5122	24.5664	10.4182	93.6618	-7.33448	-63.6576	9.98653	43.1674	13.2418	47.7334	-0.325963	-0.105773	0.189665	-30.9183	-53.9833	-32.4357	5.55	-4.98181
Germany_Bögelein	Palatinate	Fagus	sylvatica	Fagaceae	ANGIO	BROAD	C3	TREE	WOODY	2013-08-21	9.5	DAY	15.13	16.06	77.49	96.3333	0.586	0.121667	0.747333	4.11333	-17.3867	-126.347	-9.7	-71.02	2.95	-29.5967	YES	1.33728	1.8317	0.730076	26.7399	23.8799	10.1544	89.9889	-7.76196	-59.5564	11.7211	49.6213	12.7739	44.5901	-0.0898197	0.101391	1.90742	-24.9228	-53.1967	-40.1822	12.7467	2.5393
Germany_Bögelein	Palatinate	Fagus	sylvatica	Fagaceae	ANGIO	BROAD	C3	TREE	WOODY	2013-08-21	12.5	DAY	18.3967	20.0033	63.1067	96.3	1.4	0.146	0.678	3.92333	-18.16	-121.447	-9.7	-71.02	5.95667	-23.75	YES	1.34008	2.3471	0.570951	26.4053	23.5825	9.80654	85.2042	-8.54287	-54.2818	16.3214	62.5514	15.81	50.8838	0.0313329	0.186529	6.4631	-12.911	-71.4033	-64.6158	23.8333	14.0612
Germany_Bögelein	Palatinate	Fagus	sylvatica	Fagaceae	ANGIO	BROAD	C3	TREE	WOODY	2013-08-21	15.5	DAY	20.1033	20.5433	54.0333	96.2	0.685333	0.0696667	0.573	3.77667	-17.8733	-117.183	-9.7	-71.02	9.86	-15.7	YES	1.27609	2.42674	0.525845	27.0244	24.1328	9.76002	84.5695	-8.25339	-49.6925	18.3165	68.6395	19.7516	59.5492	-0.0783518	0.132435	8.43879	-7.2553	-94.58	-74.7656	25.8033	16.3346
Germany_Bögelein	Palatinate	Fagus	sylvatica	Fagaceae	ANGIO	BROAD	C3	TREE	WOODY	2013-08-21	18.5	DAY	19.49	19.4467	54.3733	96.0667	0.487	0.0533333	0.516333	3.88	-17.2267	-119.24	-9.7	-71.02	9.73333	-16.0867	YES	1.23619	2.2674	0.5452	27.1574	24.251	9.85478	85.8635	-7.60039	-51.9064	18.1431	67.1106	19.6237	59.133	-0.0816057	0.118873	8.26711	-8.67559	-93.9533	-74.8125	18.5733	8.89673
Germany_Bögelein	Palatinate	Fagus	sylvatica	Fagaceae	ANGIO	BROAD	C3	TREE	WOODY	2013-08-22	7	DAY	14.9767	14.8467	67.2033	95.9	0.125333	0.0243333	0.471333	4.01333	-16.8733	-123.65	-9.7	-71.02	5.37667	-21.7667	YES	1.14838	1.69456	0.677684	27.5582	24.6073	10.2644	91.516	-7.2436	-56.6535	14.2788	58.2663	15.2243	53.0187	-0.0662205	0.0900626	4.44029	-16.8917	-64.78	-52.4141	11.3367	1.29524
Germany_Bögelein	Palatinate	Fagus	sylvatica	Fagaceae	ANGIO	BROAD	C3	TREE	WOODY	2013-08-22	10	DAY	17.6533	18.3467	67.74	95.8	1.13633	0.231667	0.455667	3.93667	-16.35	-118.29	-9.7	-71.02	4.90333	-19.1233	YES	1.37279	2.11687	0.648499	24.9665	22.3036	9.95093	87.1817	-6.71514	-50.8838	14.4159	59.83	14.7464	55.8641	-0.0229231	0.0662859	4.57608	-15.4391	-58.35	-52.0477	12.51	2.83733
Germany_Bögelein	Palatinate	Fagus	sylvatica	Fagaceae	ANGIO	BROAD	C3	TREE	WOODY	2013-08-22	13	DAY	19.9133	21.79	54.21	95.7667	1.24467	0.0966667	0.608667	3.76	-17.0267	-113.783	-9.7	-71.02	10.4767	-11.43	YES	1.26529	2.61971	0.482987	26.7665	23.9036	9.65361	83.1226	-7.39843	-46.0326	20.018	72.4271	20.3743	64.1456	-0.0177986	0.114342	10.1238	-3.73669	-95.2433	-84.7273	22.43	13.1549
Germany_Bögelein	Palatinate	Fagus	sylvatica	Fagaceae	ANGIO	BROAD	C3	TREE	WOODY	2013-08-22	16	DAY	20.5467	20.8867	56.0967	95.7	0.82	0.0856667	0.553	3.64333	-16.0567	-110.22	-9.7	-71.02	9.23667	-11.6233	YES	1.3616	2.4786	0.549342	26.7928	23.9269	9.73058	84.1685	-6.41893	-42.1968	18.3619	70.7273	19.1222	63.9375	-0.0414015	0.096	8.48383	-5.31572	-85.5167	-73.1864	18.2333	9.15462
Germany_Bögelein	Palatinate	Fagus	sylvatica	Fagaceae	ANGIO	BROAD	C3	TREE	WOODY	2013-08-22	19	DAY	19.76	19.7633	59.3167	95.7	0.410333	0.048	0.411333	3.64333	-15.2833	-111.487	-9.7	-71.02	8.43333	-12.5367	YES	1.37138	2.31244	0.593044	27.0595	24.164	9.8273	85.4878	-5.63802	-43.5603	17.5711	68.1205	18.3109	62.9544	-0.0421063	0.0758387	7.70066	-7.73739	-80.0033	-69.3426	10.78	1.54386
Germany_Bögelein	Palatinate	Pseudotsuga	menziesii	Pinaceae	GYMNO	NEEDLE	C3	TREE	WOODY	2013-08-21	6.5	DAY	13.3767	13.3467	78.7967	96.2333	0.0556667	0.0176667	0.993	12.9	-16.7733	-128.73	-9.4	-59.15	7.16667	-20.22	NO	1.2139	1.53754	0.789509	27.8427	24.8602	10.4024	93.441	-7.4433	-73.9544	10.3863	35.3193	16.7239	41.3775	-0.610179	-0.171526	0.888711	-25.9198	-77.5533	-33.0295	5.45667	-14.408
Germany_Bögelein	Palatinate	Pseudotsuga	menziesii	Pinaceae	GYMNO	NEEDLE	C3	TREE	WOODY	2013-08-21	9.5	DAY	15.2533	16.37	76.48	96.2667	0.317333	0.0586667	1.463	12.8067	-17.3467	-126.973	-9.4	-59.15	6.07667	-23.8733	NO	1.33036	1.86827	0.71208	27.653	24.6916	10.1266	89.603	-8.02207	-72.0873	12.3988	41.4178	15.6235	37.4945	-0.260079	0.0947254	2.8823	-20.1821	-72.4867	-43.2405	11.8	-7.9107
Germany_Bögelein	Palatinate	Pseudotsuga	menziesii	Pinaceae	GYMNO	NEEDLE	C3	TREE	WOODY	2013-08-21	12.5	DAY	18.8667	21.18	61.15	96.2667	1.11167	0.092	1.274	12.63	-18.0833	-121.313	-9.4	-59.15	7.9	-20.9467	NO	1.33729	2.52368	0.529897	27.3939	24.4612	9.7055	83.8274	-8.76573	-66.0715	18.0184	58.3446	17.4642	40.6051	0.030759	0.304047	8.44902	-4.25645	-84.1467	-71.8486	23.3533	4.05439
Germany_Bögelein	Palatinate	Pseudotsuga	menziesii	Pinaceae	GYMNO	NEEDLE	C3	TREE	WOODY	2013-08-21	15.5	DAY	20.8333	23.8533	51.7733	96.1333	0.618333	0.0363333	0.979333	12.54	-18.0833	-117.437	-9.4	-59.15	12.5467	-13.11	NO	1.27905	2.96869	0.430847	27.678	24.7138	9.48052	80.7827	-8.76573	-61.9511	21.5704	67.1373	22.1549	48.9345	-0.0270977	0.271129	11.9677	4.01614	-113.483	-91.7251	27.23	8.17478
Germany_Bögelein	Palatinate	Pseudotsuga	menziesii	Pinaceae	GYMNO	NEEDLE	C3	TREE	WOODY	2013-08-21	18.5	DAY	20.2433	21.1333	52.0067	96.0333	0.335333	0.0253333	0.903333	12.87	-17.3167	-119.38	-9.4	-59.15	12.46	-11.7433	NO	1.23891	2.51646	0.492322	27.7545	24.7818	9.70949	83.8816	-7.99179	-64.0166	19.9639	63.3576	22.0674	50.3871	-0.105366	0.20472	10.3762	0.460004	-111.423	-82.55	19.1533	-0.0822648
Germany_Bögelein	Palatinate	Pseudotsuga	menziesii	Pinaceae	GYMNO	NEEDLE	C3	TREE	WOODY	2013-08-22	7	DAY	15.0833	15.12	66.3133	95.9	0.045	0.00766667	0.776667	12.8633	-16.9	-123.95	-9.4	-59.15	10.9567	-14.0833	NO	1.14097	1.72464	0.661571	27.912	24.9218	10.2395	91.1697	-7.57117	-68.8739	14.7223	50.6537	20.5498	47.8999	-0.395827	0.0543649	5.18395	-11.4924	-101.737	-52.964	11.25	-8.30454
Germany_Bögelein	Palatinate	Pseudotsuga	menziesii	Pinaceae	GYMNO	NEEDLE	C3	TREE	WOODY	2013-08-22	10	DAY	17.4033	19.38	67.4	95.7667	0.658333	0.0753333	0.74	12.67	-16.4633	-119.013	-9.4	-59.15	9.25667	-14.4933	NO	1.34451	2.25802	0.595439	27.1684	24.2608	9.86057	85.9428	-7.13036	-63.6269	16.6727	55.4594	18.8337	47.4642	-0.129615	0.144163	7.11595	-6.97106	-88.5467	-63.8987	12.6933	-6.58399
Germany_Bögelein	Palatinate	Pseudotsuga	menziesii	Pinaceae	GYMNO	NEEDLE	C3	TREE	WOODY	2013-08-22	13	DAY	20.3967	22.86	52.5567	95.7333	1.259	0.0823333	1.09033	12.4267	-17.11	-113.833	-9.4	-59.15	12.6567	-9.07	NO	1.26392	2.79592	0.452061	27.3681	24.4383	9.56339	81.9007	-7.78316	-58.1212	21.1508	67.962	22.266	53.2285	-0.052727	0.21679	11.5519	4.79202	-110.323	-87.6234	23.0467	4.14409
Germany_Bögelein	Palatinate	Pseudotsuga	menziesii	Pinaceae	GYMNO	NEEDLE	C3	TREE	WOODY	2013-08-22	16	DAY	21.0033	22.9833	54.2167	95.7	0.592333	0.041	0.980667	12.3333	-16.11	-110.547	-9.4	-59.15	12.72	-7.25333	NO	1.35349	2.81688	0.480492	27.6388	24.679	9.55305	81.7611	-6.77367	-54.6279	20.763	67.2359	22.3299	55.1593	-0.0754652	0.179614	11.1678	4.10887	-109.013	-85.2339	18.3333	-0.438527
Germany_Bögelein	Palatinate	Pseudotsuga	menziesii	Pinaceae	GYMNO	NEEDLE	C3	TREE	WOODY	2013-08-22	19	DAY	20.0567	20.8033	57.8767	95.7	0.334	0.0306667	0.619333	12.3333	-15.42	-112.19	-9.4	-59.15	12.41	-7.94667	NO	1.36291	2.46593	0.552699	27.5754	24.6226	9.73771	84.2656	-6.07712	-56.3746	18.8008	62.4237	22.017	54.4224	-0.171066	0.128177	9.22406	-0.418681	-107.227	-74.2112	11.17	-7.75756
Western_USA_Roden	Cascade_Heads	Alnus	rubra	Betulacea	ANGIO	BROAD	C3	TREE	WOODY	1996-06-03	11	DAY	15.9	14.9	91.5	100	0.123965	0.4	1	NA	-13.4	-102	-6.26	-53.2	-0.32	-25.1	YES	1.65897	1.70039	0.975638	25.4286	22.7143	10.2596	91.4483	-7.18498	-51.542	3.80356	37.1673	5.97742	29.6789	-0.571532	0.201477	-2.48025	-18.01	-22.54	1.83197	5.2	5.93779
Western_USA_Roden	Cascade_Heads	Alnus	rubra	Betulacea	ANGIO	BROAD	C3	TREE	WOODY	1996-07-01	10.5	DAY	20.2	19.2	80.8	100	0.938198	0.4	1	NA	-14.4	-109	-0.85	-52.1	2.54	-29.1	YES	1.91967	2.23285	0.85974	25.4286	22.7143	9.87624	86.1573	-13.5615	-60.0274	1.70353	33.5633	3.39288	24.2642	-0.991681	0.277063	0.85208	-20.2853	-49.42	-27.102	6.2	48.4648
Western_USA_Roden	Cascade_Heads	Alnus	rubra	Betulacea	ANGIO	BROAD	C3	TREE	WOODY	1996-08-05	10.5	DAY	14.6	14.1	95.4	100	0.0707204	0.4	1	NA	-14.9	-106	-2.77	-50	-1.18	-27.9	YES	1.59109	1.61472	0.985365	25.4286	22.7143	10.3329	92.469	-12.1637	-58.9474	-1.40066	29.3765	1.59442	23.2632	2.13833	0.208104	-4.16678	-22.0923	-18.46	11.242	13.2	38.3622
Western_USA_Roden	Cascade_Heads	Alnus	rubra	Betulacea	ANGIO	BROAD	C3	TREE	WOODY	1996-09-03	11	DAY	16.1	15.6	94.5	100	0.129404	0.4	1	NA	-12.5	-112	-4.4	-57.4	-0.41	-38.8	YES	1.73539	1.7786	0.975701	25.4286	22.7143	10.196	90.5647	-8.1358	-57.9249	2.80112	29.5308	4.00763	19.7327	-0.430728	0.331794	-1.61121	-29.5643	-35.52	-16.6746	-12	7.16149
Western_USA_Roden	Cascade_Heads	Alnus	rubra	Betulacea	ANGIO	BROAD	C3	TREE	WOODY	1997-05-12	12	DAY	15.3	14.3	83.4	100	0.541149	0.4	1	NA	-11.8	-88	-6.14	-53.9	2.63	-1.9	YES	1.45508	1.63577	0.889538	25.4286	22.7143	10.3145	92.2128	-5.69497	-36.0427	8.03419	59.9353	8.82418	54.9625	-0.0983284	0.0829706	1.84486	2.80483	-22.94	-11.9541	6.4	9.51704
Western_USA_Roden	Cascade_Heads	Alnus	rubra	Betulacea	ANGIO	BROAD	C3	TREE	WOODY	1997-06-16	11.5	DAY	20.4	19.4	76.4	100	1.26759	0.4	1	NA	-15.2	-114	-5.75	-55.1	0.78	-28.1	YES	1.83771	2.26083	0.812845	25.4286	22.7143	9.85883	85.919	-9.50465	-62.3346	6.86285	35.5135	6.56776	28.5745	0.0429969	0.195392	1.07338	-21.5433	-34.34	-30.1303	7.6	13.7026
Western_USA_Roden	Cascade_Heads	Alnus	rubra	Betulacea	ANGIO	BROAD	C3	TREE	WOODY	1997-07-12	10.5	DAY	19.3	18.3	71.3	100	1.52394	0.4	1	NA	-14	-121	-5.61	-62.2	6.58	-20.9	YES	1.60197	2.11068	0.758984	25.4286	22.7143	9.95504	87.2381	-8.43733	-62.6999	9.67719	41.4505	12.2588	44.0392	-0.26677	-0.0624546	4.0129	-23.3278	-73.54	-55.431	-9	4.79873
Western_USA_Roden	Bill_Williams_River	Populus	fremontii	Salicaceae	ANGIO	BROAD	C3	TREE	WOODY	1996-06-04	10	DAY	32.2	35.2	35.3	98	8.84	0.4	1	NA	-11.4	-72	-6.59	-72.4	14.8	0	YES	1.70478	5.71123	0.298496	25.4286	22.7143	8.59155	69.0444	-4.84191	0.43122	25.1253	86.2163	21.5319	78.0509	0.143021	0.0947084	18.3698	7.57423	-118.4	-139.384	19.2	39.1665
Western_USA_Roden	Bill_Williams_River	Populus	fremontii	Salicaceae	ANGIO	BROAD	C3	TREE	WOODY	1996-07-02	11	DAY	37	40	43.9	98	10.23	0.4	1	NA	-11.2	-90	-3.51	-69.9	14.9	-3	YES	2.76784	7.41365	0.373344	25.4286	22.7143	8.24502	64.5994	-7.71709	-21.6106	21.4065	71.1636	18.4748	71.9277	0.136951	-0.010738	17.8214	-3.71074	-122.2	-146.282	-0.4	40.1261
Western_USA_Roden	Bill_Williams_River	Populus	fremontii	Salicaceae	ANGIO	BROAD	C3	TREE	WOODY	1996-08-06	10.5	DAY	39	42	20.6	98	15.04	0.4	1	NA	-19	-131	-5	-69.7	20.8	0	YES	1.44749	8.24342	0.175593	25.4286	22.7143	8.10541	62.8302	-14.0704	-65.8927	26.7481	70.4352	25.9296	74.9221	0.0305996	-0.0637018	21.6144	-4.17411	-166.4	-177.089	21	46.6701
Western_USA_Roden	Bill_Williams_River	Populus	fremontii	Salicaceae	ANGIO	BROAD	C3	TREE	WOODY	1997-04-15	11.5	DAY	31.4	34.4	27.8	98	9.35	0.4	1	NA	-10	-110	-7.92	-75.7	18.4	4	YES	1.28305	5.46339	0.234846	25.4286	22.7143	8.65093	69.8136	-2.09661	-37.1092	27.7794	79.0835	26.5301	86.2274	0.0449714	-0.0903335	19.6394	-2.6031	-143.2	-159.718	-30	-20.3363
Western_USA_Roden	Bill_Williams_River	Populus	fremontii	Salicaceae	ANGIO	BROAD	C3	TREE	WOODY	1997-05-13	10	DAY	34.8	37.8	32.5	98	10.51	0.4	1	NA	-12	-90	-7.31	-72.7	11.4	-5	YES	1.81549	6.58546	0.275681	25.4286	22.7143	8.4018	66.6011	-4.72454	-18.6563	25.6615	78.6635	18.8478	73.0077	0.265524	0.0718989	18.164	0.24464	-96.2	-145.067	6	19.14
Western_USA_Roden	Bill_Williams_River	Populus	fremontii	Salicaceae	ANGIO	BROAD	C3	TREE	WOODY	1997-06-17	9.5	DAY	35.8	38.8	40	98	10.24	0.4	1	NA	-12.1	-104	-8.44	-76.5	8.2	-15	YES	2.36139	6.95138	0.339701	25.4286	22.7143	8.33011	65.6839	-3.69115	-29.778	23.9961	70.8872	16.7816	66.5945	0.300652	0.0605574	15.3536	-11.0356	-80.6	-133.864	-7.2	-0.248792
Western_USA_Roden	Bill_Williams_River	Populus	fremontii	Salicaceae	ANGIO	BROAD	C3	TREE	WOODY	1997-07-21	10	DAY	25.8	28.8	83	98	2.7	0.4	1	NA	-8.7	-91	-7.26	-70.7	11.1	-10	YES	2.76766	3.97546	0.696186	25.4286	22.7143	9.08029	75.4394	-1.45053	-21.8444	15.857	66.5059	18.4943	65.318	-0.166316	0.0178623	8.48187	-8.89604	-98.8	-76.751	-21.4	-10.2402
Western_USA_Roden	Weber_River	Populus	fremontii	Salicaceae	ANGIO	BROAD	C3	TREE	WOODY	1996-06-18	10.5	DAY	20.5	22.5	46.7	86	4.02	0.4	1	NA	-21.9	-142	-13.98	-127.9	8.19	-53	YES	1.13026	2.73551	0.413182	25.4286	22.7143	9.59363	82.3098	-8.03229	-16.1679	21.3081	89.5059	22.4843	85.8846	-0.0552014	0.0404586	7.03021	-49.8419	-118.52	-106.084	33.2	48.0905
Western_USA_Roden	Weber_River	Populus	fremontii	Salicaceae	ANGIO	BROAD	C3	TREE	WOODY	1996-07-22	11	DAY	30.9	32.9	32.6	86	8.94	0.4	1	NA	-18.4	-139	-14.62	-127.8	9.42	-48.9	YES	1.46234	5.02379	0.291084	25.4286	22.7143	8.76357	71.2786	-3.83608	-12.8411	25.8219	84.5246	24.3967	90.4609	0.0551929	-0.0702316	10.8243	-54.0776	-124.26	-140.672	8.2	17.8476
Western_USA_Roden	Weber_River	Populus	fremontii	Salicaceae	ANGIO	BROAD	C3	TREE	WOODY	1996-08-19	10.5	DAY	28.1	30.1	32.3	86	7.63	0.4	1	NA	-19.1	-141	-11.89	-129.5	7.67	-53.8	YES	1.2329	4.28498	0.287725	25.4286	22.7143	8.97844	74.0947	-7.29676	-13.2108	25.1349	87.3896	19.7954	86.9615	0.212434	0.00489865	12.946	-53.4273	-115.16	-156.996	11.8	45.1633
Western_USA_Roden	Weber_River	Populus	fremontii	Salicaceae	ANGIO	BROAD	C3	TREE	WOODY	1996-09-26	11.5	DAY	14.8	16.8	56.9	86	2.42	0.4	1	NA	-21.2	-165	-13.27	-128.6	8.19	-65.7	YES	0.961307	1.92005	0.500668	25.4286	22.7143	10.088	89.0704	-8.03665	-41.7719	18.8492	78.646	21.7486	72.1827	-0.153824	0.0821825	5.32903	-60.0679	-131.22	-102.7	4.6	22.5213
Western_USA_Roden	Weber_River	Populus	fremontii	Salicaceae	ANGIO	BROAD	C3	TREE	WOODY	1997-05-27	9.5	DAY	22.3	24.3	45.1	86	4.59	0.4	1	NA	-20.4	-152	-15.05	-137.3	9.22	-59.9	YES	1.2188	3.04937	0.39969	25.4286	22.7143	9.44354	80.285	-5.43175	-17.0395	22.6612	87.6581	24.6408	89.7183	-0.0873578	-0.0235032	7.27016	-61.6774	-133.66	-119.839	11.2	26.4145
Western_USA_Roden	Weber_River	Populus	fremontii	Salicaceae	ANGIO	BROAD	C3	TREE	WOODY	1997-06-26	10	DAY	31.6	33.6	23	86	10.4	0.4	1	NA	-17.8	-143	-16.44	-141.8	11.1	-59	YES	1.07365	5.22495	0.205485	25.4286	22.7143	8.71079	70.5912	-1.38273	-1.39828	28.8036	89.6044	28.0003	96.481	0.0278866	-0.0767443	11.89	-64.9015	-147.8	-160.022	-0.6	9.66358
Western_USA_Roden	Weber_River	Populus	fremontii	Salicaceae	ANGIO	BROAD	C3	TREE	WOODY	1997-07-28	10.5	DAY	24.8	26.8	62	86	3.97	0.4	1	NA	-18	-144	-16.08	-142.5	-0.4	-62.9	YES	1.94802	3.53733	0.550702	25.4286	22.7143	9.23966	77.5558	-1.95138	-1.74927	19.6857	87.5147	15.9363	92.828	0.190464	-0.0607127	3.28913	-67.4561	-59.7	-93.7692	0	13.8618
Western_USA_Roden	Red_Butte_Canyon	Alnus	incana	Betulacea	ANGIO	BROAD	C3	TREE	WOODY	1996-06-19	11.5	DAY	20.8	22.8	47.4	84	4.1	0.4	1	NA	-21.9	-142	-14.01	-125.1	4.36	-56.5	YES	1.16861	2.78577	0.419492	25.4286	22.7143	9.56842	81.9688	-8.00211	-19.3165	21.0822	87.4681	18.631	78.409	0.116268	0.103571	6.77684	-48.5742	-91.38	-102.789	33.2	44.7004
Western_USA_Roden	Red_Butte_Canyon	Alnus	incana	Betulacea	ANGIO	BROAD	C3	TREE	WOODY	1996-07-23	10	DAY	27.2	29.2	38.3	84	6.72	0.4	1	NA	-21.2	-157	-14.32	-125.1	5.62	-59.7	YES	1.387	4.06855	0.340908	25.4286	22.7143	9.04881	75.0231	-6.97995	-36.4613	23.5592	77.7546	20.2297	74.7514	0.141324	0.0386238	8.9018	-57.0725	-104.66	-128.287	12.6	19.3783
Western_USA_Roden	Red_Butte_Canyon	Alnus	incana	Betulacea	ANGIO	BROAD	C3	TREE	WOODY	1996-08-21	10.5	DAY	25.6	27.6	34.9	84	6.61	0.4	1	NA	-19.1	-148	-13.45	-128	9.57	-51	YES	1.15003	3.70724	0.310211	25.4286	22.7143	9.17552	76.7022	-5.72703	-22.9358	25.0839	85.9114	23.3338	88.3028	0.0697688	-0.0278353	11.2965	-53.0853	-127.56	-143.458	4.8	22.8804
Western_USA_Roden	Red_Butte_Canyon	Alnus	incana	Betulacea	ANGIO	BROAD	C3	TREE	WOODY	1997-05-29	11.5	DAY	19.4	21.4	53.4	84	3.32	0.4	1	NA	-21.6	-167	-15.51	-129.6	-1.83	-76	YES	1.20728	2.55795	0.471973	25.4286	22.7143	9.68675	83.5725	-6.18594	-42.9688	20.2959	74.5937	13.8955	61.5809	0.315354	0.174449	4.47112	-64.6737	-61.36	-100.443	5.8	6.5188
Western_USA_Roden	Red_Butte_Canyon	Alnus	incana	Betulacea	ANGIO	BROAD	C3	TREE	WOODY	1997-06-27	12	DAY	25.3	27.3	22	84	7.68	0.4	1	NA	-20	-143	-14.33	-119.4	8.49	-47.1	YES	0.712139	3.64271	0.195497	25.4286	22.7143	9.19951	77.0212	-5.75243	-26.7999	28.7101	91.0595	23.1518	82.1031	0.193603	0.098358	13.9687	-39.213	-115.02	-150.963	17	19.2195
Western_USA_Roden	Red_Butte_Canyon	Alnus	incana	Betulacea	ANGIO	BROAD	C3	TREE	WOODY	1997-07-29	10	DAY	23.8	25.8	47.9	84	4.93	0.4	1	NA	-18.8	-138	-14.78	-128	1.65	-61.9	YES	1.41745	3.33453	0.425082	25.4286	22.7143	9.32058	78.6361	-4.08031	-11.4679	22.3256	87.4638	16.6765	75.8028	0.253032	0.133324	7.21559	-51.7316	-75.1	-109.456	12.4	21.1746
Western_USA_Roden	Red_Butte_Canyon	Betula	occidentalis	Betulacea	ANGIO	BROAD	C3	TREE	WOODY	1996-06-19	11.5	DAY	20.8	22.8	47.4	84	4.1	0.4	1	NA	-21.9	-142	-12.45	-124	8.56	-54.1	YES	1.16861	2.78577	0.419492	25.4286	22.7143	9.56842	81.9688	-9.56914	-20.5479	20.4186	86.9092	21.2749	79.7945	-0.0419383	0.081863	7.71434	-47.8676	-122.58	-109.582	33.2	56.0051
Western_USA_Roden	Red_Butte_Canyon	Betula	occidentalis	Betulacea	ANGIO	BROAD	C3	TREE	WOODY	1996-07-23	10	DAY	27.2	29.2	38.3	84	6.72	0.4	1	NA	-21.2	-157	-12.1	-128.6	7.14	-58.8	YES	1.387	4.06855	0.340908	25.4286	22.7143	9.04881	75.0231	-9.21146	-32.5912	22.7915	79.1729	19.4757	80.101	0.145488	-0.0117223	10.4158	-59.6087	-115.92	-142.935	12.6	41.1004
Western_USA_Roden	Red_Butte_Canyon	Betula	occidentalis	Betulacea	ANGIO	BROAD	C3	TREE	WOODY	1996-08-21	10.5	DAY	25.6	27.6	34.9	84	6.61	0.4	1	NA	-19.1	-148	-11.03	-127.9	11.06	-48.2	YES	1.15003	3.70724	0.310211	25.4286	22.7143	9.17552	76.7022	-8.16	-23.0478	24.3223	85.874	22.3364	91.3886	0.0816487	-0.0642178	13.024	-53.0093	-136.68	-157.201	4.8	42.2322
Western_USA_Roden	Red_Butte_Canyon	Betula	occidentalis	Betulacea	ANGIO	BROAD	C3	TREE	WOODY	1997-05-29	11.5	DAY	19.4	21.4	53.4	84	3.32	0.4	1	NA	-21.6	-167	-14.63	-124	0.32	-75.2	YES	1.20728	2.55795	0.471973	25.4286	22.7143	9.68675	83.5725	-7.07349	-49.0868	19.873	71.4648	15.172	55.7078	0.236552	0.220487	4.95221	-61.3968	-77.76	-101.015	5.8	7.50112
Western_USA_Roden	Red_Butte_Canyon	Betula	occidentalis	Betulacea	ANGIO	BROAD	C3	TREE	WOODY	1997-06-27	12	DAY	25.3	27.3	22	84	7.68	0.4	1	NA	-20	-143	-12.96	-118.4	12.84	-31.9	YES	0.712139	3.64271	0.195497	25.4286	22.7143	9.19951	77.0212	-7.13244	-27.9038	28.4379	90.8271	26.1388	98.1171	0.080847	-0.0802618	15.1093	-38.3268	-134.62	-159.201	17	29.1557
Western_USA_Roden	Red_Butte_Canyon	Betula	occidentalis	Betulacea	ANGIO	BROAD	C3	TREE	WOODY	1997-07-29	10	DAY	23.8	25.8	47.9	84	4.93	0.4	1	NA	-18.8	-138	-14.83	-126.2	2.77	-50.3	YES	1.41745	3.33453	0.425082	25.4286	22.7143	9.32058	78.6361	-4.02976	-13.5042	22.3473	86.5301	17.8649	86.862	0.200576	-0.00383567	7.18584	-50.59	-72.46	-108.077	12.4	18.7339
Western_USA_Roden	Big_Cottonwood	Populus	angustifolia	Salicaceae	ANGIO	BROAD	C3	TREE	WOODY	1996-06-22	12	DAY	19.7	21.7	37	80	6.23687	0.4	1	NA	-21.2	-157.1	-14.1	-132	6.23	-53.9	YES	0.852248	2.60534	0.327115	25.4286	22.7143	9.66125	83.2262	-7.20154	-28.9171	24.5586	89.5359	20.6208	89.977	0.160344	-0.00492641	10.1123	-54.2829	-103.74	-135.181	12.5	28.6953
Western_USA_Roden	Big_Cottonwood	Populus	angustifolia	Salicaceae	ANGIO	BROAD	C3	TREE	WOODY	1996-07-24	11.5	DAY	27.3	29.3	11.5	80	13.0654	0.4	1	NA	-24.6	-178.3	-15	-135.7	11.23	-51.2	YES	0.418912	4.09212	0.10237	25.4286	22.7143	9.04096	74.9194	-9.74619	-49.2884	31.066	91.4123	26.6294	97.767	0.142811	-0.0695172	15.6	-56.6924	-141.04	-181.493	18.5	28.6811
Western_USA_Roden	Big_Cottonwood	Populus	angustifolia	Salicaceae	ANGIO	BROAD	C3	TREE	WOODY	1996-08-20	12	DAY	27.4	29.4	20.6	80	11.9548	0.4	1	NA	-17.9	-150	-14.8	-133.6	10.6	-47.4	YES	0.754807	4.11581	0.183392	25.4286	22.7143	9.03312	74.8158	-3.14657	-18.9289	29.4036	91.0211	25.7816	99.4922	0.123183	-0.0930671	14.1684	-54.7393	-132.2	-168.087	-6.8	6.24365
Western_USA_Roden	Big_Cottonwood	Populus	angustifolia	Salicaceae	ANGIO	BROAD	C3	TREE	WOODY	1997-06-10	12	DAY	16	18	82	80	2.04587	0.4	1	NA	-19.6	-150.7	-16.3	-136.2	5.4	-48.2	YES	1.49625	2.07128	0.722382	25.4286	22.7143	9.98147	87.6015	-3.35468	-16.7863	14.6638	81.2714	22.0596	101.875	-0.504355	-0.253522	-1.87521	-65.9978	-91.4	-50.9961	6.1	10.0512
Western_USA_Roden	Big_Cottonwood	Populus	angustifolia	Salicaceae	ANGIO	BROAD	C3	TREE	WOODY	1997-07-09	12	DAY	28	30	15.3	80	13.0885	0.4	1	NA	-18.4	-150.8	-16.4	-133.7	13.1	-49.5	YES	0.58061	4.26045	0.136279	25.4286	22.7143	8.98623	74.1973	-2.03335	-19.7391	30.8672	92.3822	29.9919	97.195	0.0283576	-0.0520966	13.961	-53.6693	-154.3	-165.357	-3.6	-3.47235
Western_USA_Roden	Big_Cottonwood	Populus	angustifolia	Salicaceae	ANGIO	BROAD	C3	TREE	WOODY	1997-08-08	12	DAY	26	28	26	80	10.378	0.4	1	NA	-19.5	-142.2	-16.6	-129.3	10.4	-50.4	YES	0.877307	3.79484	0.231184	25.4286	22.7143	9.14365	76.279	-2.94895	-14.8157	28.1843	91.3877	27.4558	90.6167	0.0258492	0.00843634	11.1164	-49.7287	-133.6	-138.66	13.8	8.77596
Western_USA_Roden	Big_Cottonwood	Populus	angustifolia	Salicaceae	ANGIO	BROAD	C3	TREE	WOODY	1997-09-16	12	DAY	13.6	15.6	38	80	4.21422	0.4	1	NA	-19	-141.7	-14.2	-125.9	7.05	-46.8	YES	0.593987	1.7786	0.333963	25.4286	22.7143	10.196	90.5647	-4.86914	-18.0757	25.6623	100.48	21.5561	90.4931	0.160011	0.0993929	11.0979	-38.0704	-103.2	-126.854	10.3	20.8774
NSW_Aus_Twining	Tumbarumba	Eucalyptus	delegatensis	Myrtaceae	ANGIO	BROAD	C3	TREE	WOODY	2005-03-07	7	DAY	11	12	73	NA	NA	0.4	2	NA	-14.5	-125	-6.8	-47.0262	-1.09	-14.464	YES	0.961776	1.40762	0.683262	26.5	23.6667	10.5282	95.205	-7.75272	-81.8216	13.6573	42.1867	5.74909	34.1691	0.579045	0.190051	6.76438	-6.82335	-5.74395	-60.9384	-9	-19.7998
NSW_Aus_Twining	Tumbarumba	Eucalyptus	delegatensis	Myrtaceae	ANGIO	BROAD	C3	TREE	WOODY	2005-03-07	8	DAY	13	14	70	NA	NA	0.4	2	NA	-14.5	-120	-5.93	-48.6463	-3.875	-20.8529	YES	1.05219	1.60428	0.655862	26.5	23.6667	10.3421	92.5975	-8.62112	-75.0023	13.8433	47.7501	2.06726	29.2146	0.850667	0.388178	7.8312	-3.21907	10.1471	-65.8687	-4	-6.0333
NSW_Aus_Twining	Tumbarumba	Eucalyptus	delegatensis	Myrtaceae	ANGIO	BROAD	C3	TREE	WOODY	2005-03-07	9	DAY	14	15	67	NA	NA	0.4	2	NA	-14.5	-100	-5.93	-48.6463	1.71	-6.47698	YES	1.07487	1.71138	0.628073	26.5	23.6667	10.2505	91.3215	-8.62112	-53.9796	14.7374	63.9284	7.68558	44.3256	0.478497	0.306637	8.71996	12.1722	-20.157	-57.5875	16	14.9894
NSW_Aus_Twining	Tumbarumba	Eucalyptus	delegatensis	Myrtaceae	ANGIO	BROAD	C3	TREE	WOODY	2005-03-07	10	DAY	15	16	63	NA	NA	0.4	2	NA	-15	-90	-5.93	-48.6463	7.19	7.80732	YES	1.07817	1.8247	0.590873	26.5	23.6667	10.1598	90.0638	-9.12411	-43.4683	15.6659	72.621	13.1983	59.3403	0.157515	0.182877	9.64298	20.442	-49.7127	-56.7019	30	29.5246
NSW_Aus_Twining	Tumbarumba	Eucalyptus	delegatensis	Myrtaceae	ANGIO	BROAD	C3	TREE	WOODY	2005-03-07	11	DAY	16	17	58	NA	NA	0.4	2	NA	-14	-80	-5.93	-48.6463	4.375	-0.967166	YES	1.05833	1.94456	0.544249	26.5	23.6667	10.0702	88.8239	-8.11814	-32.9569	17.8064	81.038	10.3665	50.1172	0.417824	0.38156	11.7708	28.4495	-35.9672	-65.7171	32	31.9882
NSW_Aus_Twining	Tumbarumba	Eucalyptus	delegatensis	Myrtaceae	ANGIO	BROAD	C3	TREE	WOODY	2005-03-07	12	DAY	17	18	54	NA	NA	0.4	2	NA	-14.5	-90	-6.07	-46.4867	7.785	11.5698	YES	1.05006	2.07128	0.506964	26.5	23.6667	9.98147	87.6015	-8.48148	-45.6347	18.8346	75.1304	13.9396	60.8869	0.259894	0.189583	12.6503	25.1511	-50.7102	-76.0512	26	22.2172
NSW_Aus_Twining	Tumbarumba	Eucalyptus	delegatensis	Myrtaceae	ANGIO	BROAD	C3	TREE	WOODY	2005-03-07	13	DAY	18	19	50	NA	NA	0.4	2	NA	-15	-95	-6.07	-46.4867	8.61	10.9091	YES	1.03564	2.20518	0.469639	26.5	23.6667	9.89369	86.3963	-8.98454	-50.8785	19.8261	74.0737	14.7697	60.194	0.255039	0.187377	13.6357	24.1436	-57.9709	-84.9422	25	20.9978
NSW_Aus_Twining	Tumbarumba	Eucalyptus	delegatensis	Myrtaceae	ANGIO	BROAD	C3	TREE	WOODY	2005-03-07	14	DAY	18	19	49	NA	NA	0.4	2	NA	-15	-100	-6.07	-46.4867	10.795	12.6117	YES	1.01493	2.20518	0.460246	26.5	23.6667	9.89369	86.3963	-8.98454	-56.1222	20.1627	72.2125	16.968	61.9796	0.158445	0.141705	13.9703	22.3688	-73.7483	-89.3934	20	15.754
NSW_Aus_Twining	Tumbarumba	Eucalyptus	delegatensis	Myrtaceae	ANGIO	BROAD	C3	TREE	WOODY	2005-03-07	15	DAY	18	19	48	NA	NA	0.4	2	NA	-14.5	-100	-6.06	-45.342	8.375	11.2765	YES	0.994213	2.20518	0.450853	26.5	23.6667	9.89369	86.3963	-8.49146	-57.254	20.7238	72.4723	14.523	59.3077	0.29921	0.181651	14.5382	23.8442	-55.7235	-92.4612	16	10.6777
NSW_Aus_Twining	Tumbarumba	Eucalyptus	delegatensis	Myrtaceae	ANGIO	BROAD	C3	TREE	WOODY	2005-03-07	16	DAY	17	18	47	NA	NA	0.4	2	NA	-14	-105	-6.06	-45.342	8.985	11.5029	YES	0.913944	2.07128	0.441246	26.5	23.6667	9.98147	87.6015	-7.98841	-62.4915	21.3762	71.9941	15.1367	59.5448	0.291889	0.17292	15.1867	23.3877	-60.3771	-98.1056	7	1.41581
NSW_Aus_Twining	Tumbarumba	Eucalyptus	delegatensis	Myrtaceae	ANGIO	BROAD	C3	TREE	WOODY	2005-03-07	17	DAY	17	18	49	NA	NA	0.4	2	NA	-14	-110	-6.06	-45.342	6.53	7.38679	YES	0.952835	2.07128	0.460023	26.5	23.6667	9.98147	87.6015	-7.98841	-67.7289	20.7222	67.6142	12.6668	55.2332	0.388734	0.183112	14.5366	19.2064	-44.8532	-97.0863	2	-3.82167
Canada_Flanagan	Lethbridge	Amaranthus	retroflexas	Amaranthaceae	ANGIO	BROAD	C4	HERB	HERB	1989-07-11	14	DAY	25.7	26.9	25	NA	NA	0.4	2	NA	-26.6	-202	-15.1	-138	1.8	-90	NO	0.828705	3.55819	0.232901	26.5	23.6667	9.23162	77.4486	-11.6763	-74.2459	27.0029	78.3782	17.1591	55.6845	0.364546	0.289541	11.4951	-70.438	-104.4	-162.399	10.8	19.1646
Canada_Flanagan	Lethbridge	Chenopodium	album	Chenopodiaceae	ANGIO	BROAD	C3	HERB	HERB	1989-07-11	14	DAY	25.7	26.3	25	NA	NA	0.4	2	NA	-26.6	-202	-14.4	-131	4.1	-81	NO	0.828705	3.43462	0.24128	26.5	23.6667	9.28002	78.0941	-12.3782	-81.7031	26.5584	76.2	18.7703	57.5374	0.293243	0.244916	11.7759	-64.7822	-113.8	-158.99	10.8	17.3229
Canada_Flanagan	Lethbridge	Helianthus	annuus	Asteraceae	ANGIO	BROAD	C3	HERB	HERB	1989-07-11	14	DAY	25.7	25.2	25	NA	NA	0.4	2	NA	-26.6	-202	-14.1	-131	-1.1	-92	NO	0.828705	3.21779	0.257539	26.5	23.6667	9.36954	79.2916	-12.6788	-81.7031	25.9332	75.5463	13.1859	44.8792	0.491544	0.405938	11.4676	-65.3503	-83.2	-157.091	10.8	19.7271
Canada_Flanagan	Lethbridge	Kochia	scoparia	Chenopodiaceae	ANGIO	BROAD	C4	HERB	HERB	1989-07-11	14	DAY	25.7	25.6	25	NA	NA	0.4	2	NA	-26.6	-202	-14.2	-129	5.9	-78	NO	0.828705	3.29521	0.251488	26.5	23.6667	9.33687	78.854	-12.5786	-83.8117	26.1647	75.226	20.3895	58.5534	0.220725	0.221634	11.5932	-63.4781	-125.2	-156.224	10.8	16.8172
Greenland_Bush	Kangerlussuaq	Salix	glauca	Salicaceae	ANGIO	BROAD	C3	TREE	WOODY	2014-07-18	10	DAY	12.9	14.9	68	101	NA	0.2	1	NA	-29.3	-217	-13.5	-136	-1.5	-107	NO	1.01546	1.70039	0.597193	26.5	23.6667	10.2596	91.4483	-16.0162	-93.75	11.3806	40.7465	12.1642	33.5648	-0.0688576	0.176252	-2.27306	-100.795	-95	-82.6106	17.4	34.3798
Greenland_Bush	Kangerlussuaq	Betula	nana	Betulacea	ANGIO	BROAD	C3	TREE	WOODY	2014-07-18	10	DAY	12.9	14.9	68	101	NA	0.2	1	NA	-29.3	-217	-15.3	-138	4.6	-102	NO	1.01546	1.70039	0.597193	26.5	23.6667	10.2596	91.4483	-14.2175	-91.6473	12.4658	42.117	20.2092	41.7633	-0.621176	0.00839661	-3.02496	-101.695	-138.8	-77.4955	17.4	22.0929
Greenland_Bush	Kangerlussuaq	Rhododendron	tomentosum	Ericaceae	ANGIO	BROAD	C3	SHRUB	WOODY	2014-07-18	10	DAY	12.9	14.9	68	101	NA	0.2	1	NA	-29.3	-217	-13.7	-135	2.5	-103	NO	1.01546	1.70039	0.597193	26.5	23.6667	10.2596	91.4483	-15.8167	-94.7977	11.501	40.0636	16.425	36.9942	-0.428144	0.0766118	-2.3566	-100.345	-123	-81.4922	17.4	31.7358
Greenland_Bush	Kangerlussuaq	Salix	glauca	Salicaceae	ANGIO	BROAD	C3	TREE	WOODY	2014-07-18	12	DAY	16.5	18.5	52	101	NA	0.2	1	NA	-29.3	-217	-26.2	-181	-8	-138	NO	0.979573	2.13731	0.45832	26.5	23.6667	9.93746	86.9968	-3.18341	-43.956	22.9611	79.0332	18.6897	52.5031	0.186029	0.335684	-3.84048	-116.272	-74	-85.548	17.4	-18.4888
Greenland_Bush	Kangerlussuaq	Betula	nana	Betulacea	ANGIO	BROAD	C3	TREE	WOODY	2014-07-18	12	DAY	16.5	18.5	52	101	NA	0.2	1	NA	-29.3	-217	-22.9	-166	-2.2	-126	NO	0.979573	2.13731	0.45832	26.5	23.6667	9.93746	86.9968	-6.54999	-61.1511	21.4028	70.4668	21.1851	47.9616	0.0101693	0.319372	-1.98733	-107.231	-108.4	-91.3321	17.4	-8.75112
Greenland_Bush	Kangerlussuaq	Salix	glauca	Salicaceae	ANGIO	BROAD	C3	TREE	WOODY	2014-07-18	14	DAY	17.7	19.7	43	101	NA	0.2	1	NA	-29.3	-217	-21.2	-150	-11.2	-137	NO	0.873985	2.30337	0.379437	26.5	23.6667	9.83279	85.5628	-8.27544	-78.8235	23.2685	69.0384	10.2166	15.2941	0.560926	0.77847	1.57523	-91.3173	-47.4	-103.919	17.4	-12.62
Greenland_Bush	Kangerlussuaq	Vaccinium	uliginosum	Ericaceae	ANGIO	BROAD	C3	SHRUB	WOODY	2014-07-18	14	DAY	17.7	19.7	43	101	NA	0.2	1	NA	-29.3	-217	-25.2	-164	-8.8	-128	NO	0.873985	2.30337	0.379437	26.5	23.6667	9.83279	85.5628	-4.20599	-63.3971	24.8278	75.3926	16.824	43.0622	0.322374	0.428827	-0.997859	-100.972	-57.6	-92.9889	17.4	-29.7492
Greenland_Bush	Kangerlussuaq	Salix	glauca	Salicaceae	ANGIO	BROAD	C3	TREE	WOODY	2014-07-19	10	DAY	9.8	11.8	63	101	NA	0.2	1	NA	-29.3	-217	-11.1	-132	0.4	-101	NO	0.766137	1.38918	0.551505	26.5	23.6667	10.5471	95.4699	-18.4043	-97.9263	12.3005	47.9349	11.6291	35.7143	0.054582	0.254942	1.06393	-90.3925	-104.2	-98.904	17.4	49.308
Greenland_Bush	Kangerlussuaq	Salix	glauca	Salicaceae	ANGIO	BROAD	C3	TREE	WOODY	2014-07-19	12	DAY	13.3	15.3	51	101	NA	0.2	1	NA	-29.3	-217	-13.5	-130	4.6	-91	NO	0.781762	1.7447	0.448077	26.5	23.6667	10.2232	90.9423	-16.0162	-100	17.7488	56.3098	18.3477	44.8276	-0.0337429	0.203911	4.00919	-81.0105	-127.8	-113.084	17.4	28.1298
Greenland_Bush	Kangerlussuaq	Rhododendron	lapponica	Ericaceae	ANGIO	BROAD	C3	SHRUB	WOODY	2014-07-19	12	DAY	13.3	15.3	51	101	NA	0.2	1	NA	-29.3	-217	-11.9	-128	14.4	-77	NO	0.781762	1.7447	0.448077	26.5	23.6667	10.2232	90.9423	-17.6096	-102.064	17.0276	55.3008	26.6167	58.4862	-0.563156	-0.0576029	4.92494	-79.7777	-192.2	-119.177	17.4	38.8122
Greenland_Bush	Kangerlussuaq	Salix	glauca	Salicaceae	ANGIO	BROAD	C3	TREE	WOODY	2014-07-19	14	DAY	17.9	19.9	44	101	NA	0.2	1	NA	-29.3	-217	-26.1	-162	-9.2	-137	NO	0.905647	2.33212	0.388336	26.5	23.6667	9.81547	85.3262	-3.28576	-65.6325	24.8952	73.3752	17.3529	29.8329	0.302961	0.593419	-1.8546	-100.512	-63.4	-85.6748	17.4	-39.3464
Greenland_Bush	Kangerlussuaq	Betula	nana	Betulacea	ANGIO	BROAD	C3	TREE	WOODY	2014-07-19	16	DAY	18.3	20.3	44	101	NA	0.2	1	NA	-29.3	-217	-17	-149	-4.1	-137	NO	0.928699	2.39056	0.388485	26.5	23.6667	9.78095	84.8549	-12.5127	-79.906	21.236	66.8791	13.1231	14.1011	0.382037	0.789156	3.87503	-92.0859	-104.2	-123.086	17.4	20.1957
Greenland_Bush	Kangerlussuaq	Salix	glauca	Salicaceae	ANGIO	BROAD	C3	TREE	WOODY	2014-07-20	10	DAY	6.6	8.6	77	101	NA	0.2	1	NA	-29.3	-217	-15.9	-143	-2.1	-116	NO	0.753439	1.12162	0.671741	26.5	23.6667	10.8541	99.815	-13.6165	-86.3477	10.4014	44.5663	14.023	31.5053	-0.348181	0.29307	-5.66398	-104.807	-99.2	-59.4948	17.4	22.5843
Greenland_Bush	Kangerlussuaq	Salix	glauca	Salicaceae	ANGIO	BROAD	C3	TREE	WOODY	2014-07-20	12	DAY	14.5	16.5	50	101	NA	0.2	1	NA	-29.3	-217	-15.8	-147	0.6	-114	NO	0.828534	1.88379	0.439822	26.5	23.6667	10.1149	89.4416	-13.7167	-82.0633	19.0158	64.5634	16.6633	38.687	0.123714	0.400791	2.91536	-91.9274	-118.8	-115.25	17.4	27.6705
Greenland_Bush	Kangerlussuaq	Betula	nana	Betulacea	ANGIO	BROAD	C3	TREE	WOODY	2014-07-20	12	DAY	14.5	16.5	50	101	NA	0.2	1	NA	-29.3	-217	-16.7	-144	0.3	-114	NO	0.828534	1.88379	0.439822	26.5	23.6667	10.1149	89.4416	-12.814	-85.2804	19.4169	63.0219	17.2887	35.0467	0.109603	0.443896	2.39261	-90.0532	-116.4	-109.194	17.4	17.2316
Greenland_Bush	Kangerlussuaq	Betula	nana	Betulacea	ANGIO	BROAD	C3	TREE	WOODY	2014-08-03	12	DAY	7.9	9.9	65	101	NA	0.2	1	NA	-29.3	-217	-19.2	-150	-8.8	-137	NO	0.695212	1.22427	0.567858	26.5	23.6667	10.7281	98.0254	-10.2977	-78.8235	16.3924	60.107	10.6036	15.2941	0.353138	0.745552	-3.12237	-98.909	-66.6	-73.93	17.4	3.5582
Washington_USA_Lai	Wind_River	Pseudotsuga	menziesii	Pinaceae	GYMNO	NEEDLE	C3	TREE	WOODY	2004-08-17	9	DAY	21.879	21.879	71.884	NA	NA	0.2	1	NA	-10.0254	-102.534	-8.8765	-77.615	2.05246	-34.4157	NO	1.89342	2.63399	0.71884	26.5	23.6667	9.64607	83.0202	-1.1592	-27.0156	16.3274	69.1947	11.0268	46.8343	0.324641	0.323151	7.30594	-13.7908	-50.8354	-72.2383	-22.3305	-17.742
Washington_USA_Lai	Wind_River	Pseudotsuga	menziesii	Pinaceae	GYMNO	NEEDLE	C3	TREE	WOODY	2004-08-17	13.5	DAY	26.369	26.369	46.237	NA	NA	0.2	1	NA	-16.7302	-111.928	-8.8765	-77.615	12.1042	-31.2586	NO	1.59455	3.44864	0.46237	26.5	23.6667	9.27444	78.0196	-7.92407	-37.2004	19.9559	73.1939	21.1686	50.257	-0.0607651	0.313371	10.9023	-10.102	-128.092	-97.3204	21.9137	26.1921
Washington_USA_Lai	Wind_River	Pseudotsuga	menziesii	Pinaceae	GYMNO	NEEDLE	C3	TREE	WOODY	2004-08-18	11	DAY	24.66	24.66	61.327	NA	NA	0.2	1	NA	-11.1189	-94.0232	-9.32947	-80.2516	6.38136	-39.114	NO	1.91082	3.11579	0.61327	26.5	23.6667	9.41385	79.8861	-1.80629	-14.9732	18.6405	79.8537	15.8588	44.727	0.14923	0.439889	9.13712	-6.80627	-90.1649	-79.9032	-5.07189	-0.522889
Washington_USA_Lai	Wind_River	Pseudotsuga	menziesii	Pinaceae	GYMNO	NEEDLE	C3	TREE	WOODY	2004-08-18	15	DAY	28.522	28.522	52.387	NA	NA	0.2	1	NA	-13.7404	-107.061	-9.26249	-79.9257	10.7995	-35.2399	NO	2.04931	3.91186	0.52387	26.5	23.6667	9.10225	75.7301	-4.51975	-29.4922	19.4452	71.2318	20.2496	48.5676	-0.0413637	0.318176	10.0026	-14.3872	-121.636	-94.4082	2.86227	6.66582
Utah_USA_Flanagan	Coral_Pink	Phoradendron	juniperinum	Santalaceae	ANGIO	NEEDLE	C3	SHRUB	WOODY	1989-06-23	7.0001	DAY	12.3899	12.3899	14.8601	NA	NA	0.075	2	NA	-23.7	-165	-13.2	-100	14.4058	-28.1234	NO	0.214611	1.44421	0.148601	27.6747	24.7108	10.4916	94.6907	-10.6405	-72.2222	32.7033	105.973	27.9751	79.8629	0.144579	0.246385	19.0716	-4.62422	-143.37	-157.197	24.6	12.9014
Utah_USA_Flanagan	Coral_Pink	Phoradendron	juniperinum	Santalaceae	ANGIO	NEEDLE	C3	SHRUB	WOODY	1989-06-23	9.02351	DAY	19.7799	19.7799	12.3427	NA	NA	0.1	2	NA	-23.7	-165	-13.2	-100	13.3488	-30.4877	NO	0.28571	2.31482	0.123427	27.5714	24.619	9.82587	85.4682	-10.6405	-72.2222	32.9055	99.217	26.904	77.2359	0.182388	0.221546	19.2712	-10.7047	-137.278	-164.874	24.6	12.9014
Utah_USA_Flanagan	Coral_Pink	Phoradendron	juniperinum	Santalaceae	ANGIO	NEEDLE	C3	SHRUB	WOODY	1989-06-23	10.9969	DAY	23.5535	23.5535	11.3986	NA	NA	0.15	2	NA	-23.7	-165	-13.2	-100	14.2538	-31.4618	NO	0.332335	2.91557	0.113986	27.3721	24.4419	9.50545	81.1186	-10.6405	-72.2222	32.7636	95.631	27.821	76.1536	0.150858	0.203673	19.1312	-13.9321	-145.492	-166.981	24.6	12.9014
Utah_USA_Flanagan	Coral_Pink	Phoradendron	juniperinum	Santalaceae	ANGIO	NEEDLE	C3	SHRUB	WOODY	1989-06-23	13.0268	DAY	26.6981	26.6981	11.1888	NA	NA	0.15	2	NA	-23.7	-165	-13.2	-100	14.7071	-29.8103	NO	0.39342	3.51619	0.111888	27.3721	24.4419	9.24787	77.6652	-10.6405	-72.2222	32.5806	92.3498	28.2804	77.9885	0.131988	0.155509	18.9505	-16.8852	-147.467	-168.49	24.6	12.9014
Utah_USA_Flanagan	Coral_Pink	Phoradendron	juniperinum	Santalaceae	ANGIO	NEEDLE	C3	SHRUB	WOODY	1989-06-23	14.9818	DAY	27.4843	27.4843	11.0839	NA	NA	0.1	2	NA	-23.7	-165	-13.2	-100	14.8574	-32.7873	NO	0.408136	3.68223	0.110839	27.5714	24.619	9.18477	76.8251	-10.6405	-72.2222	32.7352	91.7771	28.4328	74.6808	0.131431	0.186281	19.1031	-17.4006	-151.647	-170.225	24.6	12.9014
Utah_USA_Flanagan	Coral_Pink	Phoradendron	juniperinum	Santalaceae	ANGIO	NEEDLE	C3	SHRUB	WOODY	1989-06-23	17.0484	DAY	26.5409	26.5409	11.6084	NA	NA	0.075	2	NA	-23.7	-165	-13.2	-100	13.5752	-35.9864	NO	0.40441	3.48378	0.116084	27.6747	24.7108	9.26055	77.8343	-10.6405	-72.2222	32.7026	92.3403	27.1333	71.1262	0.170299	0.229738	19.0709	-16.8937	-144.588	-169.461	24.6	12.9014
Utah_USA_Flanagan	Coral_Pink	Phoradendron	juniperinum	Santalaceae	ANGIO	NEEDLE	C3	SHRUB	WOODY	1989-06-23	18.9919	DAY	25.5975	25.5975	12.1329	NA	NA	0.075	2	NA	-23.7	-165	-13.2	-100	15.2347	-23.2899	NO	0.399744	3.29472	0.121329	27.6747	24.7108	9.33707	78.8567	-10.6405	-72.2222	32.578	92.828	28.8151	85.2334	0.115506	0.081814	18.948	-16.4548	-145.168	-168.039	24.6	12.9014
Utah_USA_Flanagan	Coral_Pink	Juniperus	osteosperma	Cupressaceae	GYMNO	NEEDLE	C3	TREE	WOODY	1989-06-23	7.04419	DAY	12.3899	12.3899	14.8601	NA	NA	0.05	2	NA	-23.7	-165	-13.2	-100	22.9693	-20.0288	NO	0.214611	1.44421	0.148601	27.7805	24.8049	10.4916	94.6907	-10.6405	-72.2222	32.7943	106.061	36.6531	88.8569	-0.117667	0.162207	19.1614	-4.54534	-203.783	-157.836	24.6	12.9014
Utah_USA_Flanagan	Coral_Pink	Juniperus	osteosperma	Cupressaceae	GYMNO	NEEDLE	C3	TREE	WOODY	1989-06-23	9.06537	DAY	19.7799	19.7799	12.3427	NA	NA	0.1	2	NA	-23.7	-165	-13.2	-100	23.0619	-24.7364	NO	0.28571	2.31482	0.123427	27.5714	24.619	9.82587	85.4682	-10.6405	-72.2222	32.9055	99.217	36.747	83.6262	-0.116743	0.157139	19.2712	-10.7047	-209.232	-164.874	24.6	12.9014
Utah_USA_Flanagan	Coral_Pink	Juniperus	osteosperma	Cupressaceae	GYMNO	NEEDLE	C3	TREE	WOODY	1989-06-23	11.0051	DAY	23.5535	23.5535	11.3986	NA	NA	0.125	2	NA	-23.7	-165	-13.2	-100	22.7841	-23.6411	NO	0.332335	2.91557	0.113986	27.4706	24.5294	9.50545	81.1186	-10.6405	-72.2222	32.8517	95.7149	36.4655	84.8432	-0.110002	0.113584	19.2181	-13.8566	-205.914	-167.601	24.6	12.9014
Utah_USA_Flanagan	Coral_Pink	Juniperus	osteosperma	Cupressaceae	GYMNO	NEEDLE	C3	TREE	WOODY	1989-06-23	12.9971	DAY	26.6981	26.6981	11.1888	NA	NA	0.1	2	NA	-23.7	-165	-13.2	-100	24.8098	-19.7313	NO	0.39342	3.51619	0.111888	27.5714	24.619	9.24787	77.6652	-10.6405	-72.2222	32.7593	92.5193	38.5183	89.1875	-0.175797	0.0360126	19.1269	-16.7326	-218.21	-169.747	24.6	12.9014
Utah_USA_Flanagan	Coral_Pink	Juniperus	osteosperma	Cupressaceae	GYMNO	NEEDLE	C3	TREE	WOODY	1989-06-23	14.9748	DAY	27.4843	27.4843	11.0839	NA	NA	0.075	2	NA	-23.7	-165	-13.2	-100	27.7227	-18.623	NO	0.408136	3.68223	0.110839	27.6747	24.7108	9.18477	76.8251	-10.6405	-72.2222	32.8278	91.865	41.4701	90.4189	-0.263262	0.0157411	19.1945	-17.3215	-240.405	-170.878	24.6	12.9014
Utah_USA_Flanagan	Coral_Pink	Juniperus	osteosperma	Cupressaceae	GYMNO	NEEDLE	C3	TREE	WOODY	1989-06-23	17.013	DAY	26.5409	26.5409	11.6084	NA	NA	0.05	2	NA	-23.7	-165	-13.2	-100	26.1086	-15.5251	NO	0.40441	3.48378	0.116084	27.7805	24.8049	9.26055	77.8343	-10.6405	-72.2222	32.7969	92.4299	39.8344	93.861	-0.214577	-0.0154828	19.164	-16.8131	-224.394	-170.125	24.6	12.9014
Utah_USA_Flanagan	Coral_Pink	Juniperus	osteosperma	Cupressaceae	GYMNO	NEEDLE	C3	TREE	WOODY	1989-06-23	18.9803	DAY	25.5975	25.5975	12.1329	NA	NA	0.05	2	NA	-23.7	-165	-13.2	-100	24.6201	-15.6176	NO	0.399744	3.29472	0.121329	27.7805	24.8049	9.33707	78.8567	-10.6405	-72.2222	32.6719	92.9172	38.326	93.7583	-0.173059	-0.00905218	19.0406	-16.3745	-212.579	-168.699	24.6	12.9014
France_Wingate	LeBray	Pinus	pinaster	Pinacae	GYMNO	NEEDLE	C3	TREE	WOODY	2007-02-13	10.5	DAY	10.51	10.51	82.4	100.21	NA	0.2	1	NA	-12.12	-70.27	-6.65	-61.48	6.1	2.605	NO	1.05079	1.27523	0.824	26.5	23.6667	10.6696	97.1972	-5.50662	-9.36581	10.7975	93.2999	12.8354	68.283	-0.188736	0.268134	4.07568	26.0838	-46.195	-6.52161	26.69	34.6871
France_Wingate	LeBray	Pinus	pinaster	Pinacae	GYMNO	NEEDLE	C3	TREE	WOODY	2007-03-13	11.5	DAY	15.89	15.89	46	101.21	NA	0.2	1	NA	-14.47	-96.98	-5.295	-42.435	9.715	9.775	NO	0.833483	1.81192	0.46	26.5	23.6667	10.1698	90.2013	-9.22384	-56.9622	20.3392	75.5679	15.0899	54.5237	0.258087	0.278481	14.9365	29.9262	-67.945	-89.5657	18.78	16.8285
France_Wingate	LeBray	Pinus	pinaster	Pinacae	GYMNO	NEEDLE	C3	TREE	WOODY	2007-04-11	12	DAY	17.03	17.03	61.3	100.21	NA	0.2	1	NA	-13.08	-90.21	-10.295	-76.565	4.82	-10.075	NO	1.19428	1.94826	0.613	26.5	23.6667	10.0675	88.7869	-2.81397	-14.7764	18.6839	88.897	15.2722	72.0029	0.182601	0.190041	8.19657	5.52561	-48.635	-60.047	14.43	7.73541
France_Wingate	LeBray	Pinus	pinaster	Pinacae	GYMNO	NEEDLE	C3	TREE	WOODY	2007-05-24	12	DAY	24.15	24.15	75.4	99.61	NA	0.2	1	NA	-14.04	-95.84	-6.675	-50.725	3.805	-11.88	NO	2.27864	3.02207	0.754	26.5	23.6667	9.45594	80.4518	-7.41449	-47.5257	10.3932	48.0249	10.5504	40.9207	-0.0151285	0.147927	3.64882	-5.1362	-42.32	-34.3267	16.48	11.7902
France_Wingate	LeBray	Pinus	pinaster	Pinacae	GYMNO	NEEDLE	C3	TREE	WOODY	2007-06-28	11.5	DAY	18.35	18.35	58.6	100.21	NA	0.2	1	NA	-14.43	-93.23	-6.75	-51.685	2.025	-12.425	NO	1.24074	2.11731	0.586	26.5	23.6667	9.95064	87.1777	-7.73219	-43.8093	16.4547	69.9196	8.83463	41.3997	0.463092	0.407895	9.59359	14.6208	-28.625	-62.1279	22.21	18.0483
France_Wingate	LeBray	Pinus	pinaster	Pinacae	GYMNO	NEEDLE	C3	TREE	WOODY	2007-09-20	11.5	DAY	16.93	16.93	57.7	100.81	NA	0.2	1	NA	-12.68	-80.3	-5.46	-40.24	7.605	-0.79	NO	1.11704	1.93595	0.577	26.5	23.6667	10.0764	88.9101	-7.25964	-41.7396	17.1679	73.5861	13.1367	41.104	0.234807	0.441416	11.6141	30.385	-61.63	-62.528	21.14	16.3375
France_Wingate	LeBray	Pinus	pinaster	Pinacae	GYMNO	NEEDLE	C3	TREE	WOODY	2007-10-19	10	DAY	10.18	10.18	69.4	101.21	NA	0.2	1	NA	-17.56	-112.44	-4.305	-33.82	1.125	-16.11	NO	0.865718	1.24743	0.694	26.5	23.6667	10.7012	97.6443	-13.3123	-81.372	9.55937	43.6071	5.45348	18.3299	0.429515	0.579658	5.21321	8.31232	-25.11	-33.3934	28.04	25.1265
France_Wingate	LeBray	Pinus	pinaster	Pinacae	GYMNO	NEEDLE	C3	TREE	WOODY	2007-11-15	10.5	DAY	4.86	4.86	70.7	100.71	NA	0.2	1	NA	-13.88	-92.93	-5.78	-40.55	4.16	-20.48	NO	0.613212	0.867343	0.707	26.5	23.6667	11.2269	105.158	-8.14709	-54.5938	13.2539	70.1647	9.99779	20.9182	0.245675	0.701869	7.39734	26.7695	-53.76	-32.4092	18.11	10.5829
France_Wingate	LeBray	Pinus	pinaster	Pinacae	GYMNO	NEEDLE	C3	TREE	WOODY	2007-12-13	11	DAY	2.81	2.81	85	101.81	NA	0.2	1	NA	-18.13	-115	-6.655	-45.975	-0.32	-16.73	NO	0.638197	0.75082	0.85	26.5	23.6667	11.4379	108.214	-11.5519	-72.3514	5.52698	43.9946	6.37744	30.6543	-0.153875	0.303225	-1.16481	-4.00308	-14.17	5.31537	30.04	20.0637
France_Wingate	LeBray	Pinus	pinaster	Pinacae	GYMNO	NEEDLE	C3	TREE	WOODY	2008-07-23	9.5	DAY	21.15	21.15	52.6	100.21	NA	0.2	1	NA	-14.5	-78.26	-5.42	-40.13	13.78	12.46	NO	1.32501	2.51903	0.526	26.5	23.6667	9.70806	83.8622	-9.12948	-39.7241	17.5423	73.3738	19.3046	54.7887	-0.100463	0.253294	12.0272	30.2993	-97.78	-65.9183	37.74	33.3117
France_Wingate	LeBray	Pinus	pinaster	Pinacae	GYMNO	NEEDLE	C3	TREE	WOODY	2008-07-23	11.75	DAY	25.12	25.12	36	100.11	NA	0.2	1	NA	-15.955	-103.04	-5.42	-40.13	16.09	18.11	NO	1.1529	3.2025	0.36	26.5	23.6667	9.37609	79.3794	-10.5924	-65.5401	22.6461	70.261	21.6272	60.6749	0.0449907	0.136436	17.1033	27.3114	-110.61	-109.515	24.6	19.1992
France_Wingate	LeBray	Pinus	pinaster	Pinacae	GYMNO	NEEDLE	C3	TREE	WOODY	2008-07-23	14	DAY	27.77	27.77	27.9	99.91	NA	0.2	1	NA	-15.955	-103.04	-5.42	-40.13	19.06	24.72	NO	1.04465	3.74425	0.279	26.5	23.6667	9.16196	76.5221	-10.5924	-65.5401	25.4612	75.2065	24.6134	67.5612	0.0332958	0.101657	19.9032	32.0585	-127.76	-127.167	24.6	19.1992
France_Wingate	LeBray	Pinus	pinaster	Pinacae	GYMNO	NEEDLE	C3	TREE	WOODY	2008-07-23	16.25	DAY	29.26	29.26	27.7	99.71	NA	0.2	1	NA	-15.955	-103.04	-4.94	-37.79	20.3	26.61	NO	1.1309	4.08268	0.277	26.5	23.6667	9.0441	74.9609	-11.0697	-67.8126	25.2828	73.1624	25.3653	66.9293	-0.00326151	0.0851954	20.2179	32.6075	-135.79	-129.136	24.6	20.7448
France_Wingate	LeBray	Pinus	pinaster	Pinacae	GYMNO	NEEDLE	C3	TREE	WOODY	2008-07-24	13	DAY	21.58	21.58	68.2	99.81	NA	0.2	1	NA	-11.835	-75.28	-5.215	-31	9.015	19.78	NO	1.76385	2.5863	0.682	26.5	23.6667	9.67144	83.3645	-6.6547	-45.6966	13.5975	57.7548	14.3046	52.4045	-0.0519991	0.0926374	8.31163	24.9644	-52.34	-41.5286	19.4	7.54104
France_Wingate	LeBray	Pinus	pinaster	Pinacae	GYMNO	NEEDLE	C3	TREE	WOODY	2008-07-24	15.33	DAY	22.23	22.23	65	99.71	NA	0.2	1	NA	-11.965	-78.71	-5.215	-31	9.435	26.13	NO	1.74912	2.69096	0.65	26.5	23.6667	9.61639	82.6179	-6.78539	-49.2363	14.5277	56.9379	14.7268	58.9577	-0.0137071	-0.0354731	9.23691	24.1728	-49.35	-49.7224	17.01	5.04676
France_Wingate	LeBray	Pinus	pinaster	Pinacae	GYMNO	NEEDLE	C3	TREE	WOODY	2008-07-25	5.33	DAY	16.68	16.68	93.8	99.71	NA	0.2	1	NA	-11.48	-94.22	-5.765	-42.72	5.72	12.83	NO	1.78734	1.90547	0.938	26.5	23.6667	10.0988	89.2187	-5.74814	-53.7983	6.31216	35.852	11.5516	58.029	-0.830054	-0.618572	0.51077	-8.39963	-32.93	-12.4858	-2.38	-7.81316
France_Wingate	LeBray	Pinus	pinaster	Pinacae	GYMNO	NEEDLE	C3	TREE	WOODY	2008-07-25	8	DAY	19.03	19.03	91.5	99.71	NA	0.2	1	NA	-12.37	-82.48	-5.765	-42.72	2.85	-1.87	NO	2.02152	2.20931	0.915	26.5	23.6667	9.89107	86.3604	-6.6433	-41.5343	6.02711	47.2599	8.66495	42.673	-0.437664	0.0970562	0.22736	2.52091	-24.67	0.702031	16.48	11.612
France_Wingate	LeBray	Pinus	pinaster	Pinacae	GYMNO	NEEDLE	C3	TREE	WOODY	2008-07-25	10.33	DAY	21.51	21.51	67.5	99.71	NA	0.2	1	NA	-12.37	-82.48	-5.765	-42.72	5.105	3.64	NO	1.73829	2.57524	0.675	26.5	23.6667	9.67739	83.4453	-6.6433	-41.5343	13.8456	61.4037	10.933	48.4289	0.210362	0.211304	8.0008	16.0605	-37.2	-47.9458	16.48	11.612
France_Wingate	LeBray	Pinus	pinaster	Pinacae	GYMNO	NEEDLE	C3	TREE	WOODY	2008-07-25	12.67	DAY	22.78	22.78	57.2	99.61	NA	0.2	1	NA	-9.31	-66.69	-5.765	-42.72	8.32	9.85	NO	1.59153	2.78239	0.572	26.5	23.6667	9.5701	81.9915	-3.56556	-25.0397	18.9616	77.4543	14.1667	54.916	0.252877	0.290988	13.0873	31.4254	-56.71	-73.2731	7.79	3.48475
France_Wingate	LeBray	Pinus	pinaster	Pinacae	GYMNO	NEEDLE	C3	TREE	WOODY	2008-07-25	15	DAY	22.52	22.52	63.6	99.71	NA	0.2	1	NA	-10.99	-78.99	-5.765	-42.72	9.485	12.13	NO	1.7419	2.73884	0.636	26.5	23.6667	9.59195	82.287	-5.2553	-37.8886	15.956	65.5305	15.3384	57.2978	0.0387074	0.125632	10.0991	20.0111	-63.75	-60.7814	8.93	4.15377
France_Wingate	LeBray	Pinus	pinaster	Pinacae	GYMNO	NEEDLE	C3	TREE	WOODY	2008-09-25	9	DAY	13.92	13.92	75.1	100.91	NA	0.2	1	NA	-21.47	-150.18	-5.175	-34.19	5.325	-41.895	NO	1.19858	1.59598	0.751	26.5	23.6667	10.3494	92.7003	-16.3798	-120.096	4.58771	0.586608	10.5546	-7.97776	-1.30063	14.5998	-0.611028	-33.6234	-84.495	-28.7352	21.58	10.942
France_Wingate	LeBray	Pinus	pinaster	Pinacae	GYMNO	NEEDLE	C3	TREE	WOODY	2008-10-06	14	DAY	22.48	22.48	56	100.21	NA	0.2	1	NA	-13.035	-90.26	-5.175	-34.19	7.13	10.98	NO	1.53003	2.73219	0.56	26.5	23.6667	9.59532	82.3326	-7.90089	-58.0549	16.9002	58.4158	12.369	46.769	0.268117	0.199377	11.6378	22.2286	-46.06	-70.8737	14.02	5.1522
France_Wingate	LeBray	Pinus	pinaster	Pinacae	GYMNO	NEEDLE	C3	TREE	WOODY	2008-10-07	8.75	DAY	14.83	14.83	70.5	99.71	NA	0.2	1	NA	-13.035	-90.26	-4.785	-61.06	5.075	2.96	NO	1.19338	1.69274	0.705	26.5	23.6667	10.266	91.5372	-8.28967	-31.0989	12.2595	75.2263	9.90741	68.1833	0.19186	0.0936241	7.41585	9.57295	-37.64	-49.7539	14.02	35.2184
France_Wingate	LeBray	Pinus	pinaster	Pinacae	GYMNO	NEEDLE	C3	TREE	WOODY	2008-10-07	10.75	DAY	19.37	19.37	50.9	99.81	NA	0.2	1	NA	-13.095	-88.01	-6.325	-32.48	6.48	9.44	NO	1.14862	2.25661	0.509	26.5	23.6667	9.86144	85.9547	-6.81309	-57.3942	19.4992	66.8492	12.8865	43.3273	0.339126	0.351865	13.0509	32.1979	-42.4	-72.209	16.75	-2.88942
France_Wingate	LeBray	Pinus	pinaster	Pinacae	GYMNO	NEEDLE	C3	TREE	WOODY	2008-10-07	13.08	DAY	17.73	17.73	83.2	99.81	NA	0.2	1	NA	-13.095	-88.01	-6.7	-35.46	3.89	4.25	NO	1.69426	2.03637	0.832	26.5	23.6667	10.0053	87.9298	-6.43814	-54.4819	9.09175	42.9407	10.6614	41.1699	-0.172649	0.0412382	2.33083	5.95801	-26.87	-12.6887	16.75	-2.97685
France_Wingate	LeBray	Pinus	pinaster	Pinacae	GYMNO	NEEDLE	C3	TREE	WOODY	2008-10-07	15.5	DAY	15.78	15.78	93.5	99.81	NA	0.2	1	NA	-14.785	-106.67	-6.35	-45.12	0.07	-22	NO	1.68227	1.79922	0.935	26.5	23.6667	10.1797	90.339	-8.4889	-64.4584	3.90181	26.3031	6.46103	24.2125	-0.655905	0.0794821	-2.47297	-20.0037	-22.56	-0.219975	11.61	3.45288
France_Wingate	LeBray	Pinus	pinaster	Pinacae	GYMNO	NEEDLE	C3	TREE	WOODY	2008-10-08	8.75	DAY	12.27	12.27	94.5	100.41	NA	0.2	1	NA	-16.455	-125.18	-6.36	-41.02	-3.495	-25.9	NO	1.35406	1.43287	0.945	26.5	23.6667	10.5029	94.8486	-10.1596	-87.7599	2.27401	5.47451	2.88334	15.7668	-0.267953	-1.88003	-4.10045	-35.7701	2.06	-2.96643	6.46	-6.48299
France_Wingate	LeBray	Pinus	pinaster	Pinacae	GYMNO	NEEDLE	C3	TREE	WOODY	2008-10-08	10.67	DAY	14.95	14.95	74.2	100.51	NA	0.2	1	NA	-14.065	-94.3	-4.745	-30.02	-0.805	-18.51	NO	1.26576	1.70588	0.742	26.5	23.6667	10.255	91.3849	-9.36443	-66.2694	10.1425	44.3834	3.95878	11.8662	0.609682	0.732643	5.34935	13.031	-12.07	-29.7637	18.22	8.64607
France_Wingate	LeBray	Pinus	pinaster	Pinacae	GYMNO	NEEDLE	C3	TREE	WOODY	2008-10-08	12.75	DAY	16.31	16.31	61.6	100.41	NA	0.2	1	NA	-14.065	-94.3	-5.59	-37.73	3.82	-5.07	NO	1.14646	1.86114	0.616	26.5	23.6667	10.1319	89.6775	-8.52264	-58.7881	15.1079	60.1195	9.4629	33.9406	0.373646	0.435448	9.43346	20.1212	-35.63	-55.3464	18.22	9.39306
France_Wingate	LeBray	Pinus	pinaster	Pinacae	GYMNO	NEEDLE	C3	TREE	WOODY	2008-10-08	14.75	DAY	14.57	14.57	64.3	100.51	NA	0.2	1	NA	-14.065	-94.3	-5.59	-37.73	3.55	-7.83	NO	1.07032	1.66458	0.643	26.5	23.6667	10.2897	91.8679	-8.52264	-58.7881	14.3111	59.8197	9.19138	31.0724	0.357746	0.480567	8.64114	19.8327	-36.23	-49.2963	18.22	9.39306
France_Wingate	LeBray	Pinus	pinaster	Pinacae	GYMNO	NEEDLE	C3	TREE	WOODY	2008-10-09	6.33	DAY	8.7	8.7	90.4	101.31	NA	0.2	1	NA	-14.95	-100.49	-5.815	-40.99	-1.895	-21.405	NO	1.02083	1.12924	0.904	26.5	23.6667	10.8444	99.6761	-9.18843	-62.0431	5.01956	40.497	3.94293	20.4221	0.214487	0.495713	-0.824629	-2.15296	-6.245	4.44407	19.11	11.4643
France_Wingate	LeBray	Pinus	pinaster	Pinacae	GYMNO	NEEDLE	C3	TREE	WOODY	2008-10-09	8.58	DAY	10.68	10.68	94.5	101.41	NA	0.2	1	NA	-14.95	-100.49	-5.815	-40.99	-1.1575	-14.665	NO	1.21882	1.28976	0.945	26.5	23.6667	10.6533	96.9678	-9.18843	-62.0431	3.3508	34.0796	4.68474	27.4502	-0.398097	0.194527	-2.48369	-8.30735	-5.405	11.5621	19.11	11.4643
France_Wingate	LeBray	Pinus	pinaster	Pinacae	GYMNO	NEEDLE	C3	TREE	WOODY	2008-10-09	10.75	DAY	15.67	15.67	71.3	101.41	NA	0.2	1	NA	-14.95	-100.49	-8.9	-37.87	2.04	-11.62	NO	1.27384	1.7866	0.713	26.5	23.6667	10.1896	90.4769	-6.10433	-65.0848	13.4759	47.2797	11.0382	27.2832	0.180891	0.42294	4.45597	7.61921	-27.94	-28.0285	19.11	-16.2501
France_Wingate	LeBray	Pinus	pinaster	Pinacae	GYMNO	NEEDLE	C3	TREE	WOODY	2008-10-09	13	DAY	16.92	16.92	61.1	101.31	NA	0.2	1	NA	-14.405	-95.76	-5.665	-39.59	7.29	1.52	NO	1.18212	1.93472	0.611	26.5	23.6667	10.0773	88.9224	-8.78979	-58.4854	15.065	60.0352	13.0288	42.8046	0.135161	0.287007	9.31467	18.0684	-56.8	-56.449	19.48	11.8329
France_Wingate	LeBray	Pinus	pinaster	Pinacae	GYMNO	NEEDLE	C3	TREE	WOODY	2008-10-09	15.5	DAY	17.54	17.54	51.5	101.31	NA	0.2	1	NA	-14.285	-86.95	-4.875	-35.5	9.0275	3.52	NO	1.03624	2.01212	0.515	26.5	23.6667	10.0222	88.1616	-9.4561	-53.3437	18.0848	70.7579	13.9706	40.4562	0.227493	0.428245	13.1216	32.746	-68.7	-72.2269	27.33	22.3051
France_Wingate	LeBray	Pinus	pinaster	Pinacae	GYMNO	NEEDLE	C3	TREE	WOODY	2008-10-10	8.75	DAY	10.48	10.48	95.9	101.61	NA	0.2	1	NA	-13.965	-96.44	-5.65	-35.36	0.52	-22.8	NO	1.2205	1.27268	0.959	26.5	23.6667	10.6725	97.2378	-8.36225	-63.319	3.66557	31.675	6.20506	13.0204	-0.692796	0.588938	-2.00514	-4.80499	-26.96	11.2361	15.28	3.57902
France_Wingate	LeBray	Pinus	pinaster	Pinacae	GYMNO	NEEDLE	C3	TREE	WOODY	2008-10-10	11.33	DAY	18.12	18.12	60.7	101.41	NA	0.2	1	NA	-16.17	-106.675	-5.2125	-39.66	4.205	-16.23	NO	1.26678	2.08696	0.607	26.5	23.6667	9.97089	87.4559	-11.0149	-69.7826	13.7365	51.5079	9.46685	24.3976	0.310826	0.526333	8.45241	9.80509	-49.87	-57.8142	22.685	18.3367
Germany_Hirl	Grünschwaige	Six_dominant	species	Poaceae_Fabaceae_Asteraceae	ANGIO	BROAD	C3	GRASS_HERB	HERB	2006-05-22	11.25	DAY	23.775	23.775	47	NA	NA	0.2	1	NA	-16.622	-113.885	-6.60328	-54.381	3.7705	-18.585	NO	1.38872	2.95473	0.47	26.5	23.6667	9.48703	80.8703	-10.0853	-62.926	18.8802	62.4611	10.4427	37.8546	0.446895	0.39395	12.1522	4.68339	-48.749	-92.5346	19.091	17.7565
Germany_Hirl	Grünschwaige	Six_dominant	species	Poaceae_Fabaceae_Asteraceae	ANGIO	BROAD	C3	GRASS_HERB	HERB	2006-06-07	9.75	DAY	12.875	12.875	60	NA	NA	0.2	1	NA	-17.977	-126.166	-6.34433	-44.523	1.245	-15.999	NO	0.894531	1.49088	0.6	26.5	23.6667	10.4463	94.055	-11.7069	-85.4474	14.0595	48.3215	7.63779	29.8532	0.456752	0.382198	7.62596	1.64712	-25.959	-59.3606	17.65	8.20818
Germany_Hirl	Grünschwaige	Six_dominant	species	Poaceae_Fabaceae_Asteraceae	ANGIO	BROAD	C3	GRASS_HERB	HERB	2006-06-12	9.75	DAY	20.425	20.425	44.5	NA	NA	0.2	1	NA	-18.95	-123.464	-8.14709	-62.0625	4.669	-22.285	NO	1.07204	2.40909	0.445	26.5	23.6667	9.77019	84.7082	-10.8916	-65.4644	19.7272	67.3565	12.9214	42.4095	0.345	0.370372	11.4194	1.11365	-59.637	-90.2419	28.136	21.6688
Germany_Hirl	Grünschwaige	Six_dominant	species	Poaceae_Fabaceae_Asteraceae	ANGIO	BROAD	C3	GRASS_HERB	HERB	2006-06-20	9.25	DAY	24.8	24.8	58.5	NA	NA	0.2	1	NA	-12.654	-80.553	-9.1913	-68.717	3.1635	-18.352	NO	1.83805	3.14196	0.585	26.5	23.6667	9.40234	79.7316	-3.49483	-12.7093	18.4395	82.3086	12.4694	54.0813	0.323768	0.342944	9.07877	7.93556	-43.66	-64.6946	20.679	15.2493
Germany_Hirl	Grünschwaige	Six_dominant	species	Poaceae_Fabaceae_Asteraceae	ANGIO	BROAD	C3	GRASS_HERB	HERB	2006-07-05	9.25	DAY	23.35	23.35	69.75	NA	NA	0.2	1	NA	-13.751	-88.917	-5.96489	-48.8045	3.5605	-10.8155	NO	2.00881	2.88001	0.6975	26.5	23.6667	9.5224	81.3473	-7.83283	-42.1706	12.0996	57.2821	9.58255	39.9382	0.208025	0.302781	6.0625	5.68197	-39.2995	-42.818	21.091	20.4921
Germany_Hirl	Grünschwaige	Six_dominant	species	Poaceae_Fabaceae_Asteraceae	ANGIO	BROAD	C3	GRASS_HERB	HERB	2006-07-16	9.25	DAY	21.375	21.375	45	NA	NA	0.2	1	NA	-17.908	-116.552	-6.76882	-55.568	9.4255	-10.0205	NO	1.14932	2.55403	0.45	26.5	23.6667	9.68888	83.6014	-11.2151	-64.5721	19.3094	66.2196	16.3047	48.2274	0.155609	0.271705	12.4099	6.9719	-85.4245	-92.3072	26.712	25.1486
Germany_Hirl	Grünschwaige	Six_dominant	species	Poaceae_Fabaceae_Asteraceae	ANGIO	BROAD	C3	GRASS_HERB	HERB	2006-09-13	12.25	DAY	22.575	22.575	58.5	NA	NA	0.2	1	NA	-14.514	-94.478	-8.24844	-62.913	2.93	-23.728	NO	1.60758	2.748	0.585	26.5	23.6667	9.58732	82.2244	-6.31768	-33.6842	16.959	71.5282	11.2714	41.8158	0.335373	0.415394	8.57066	4.1151	-47.168	-64.4502	21.634	16.8572
Germany_Hirl	Grünschwaige	Six_dominant	species	Poaceae_Fabaceae_Asteraceae	ANGIO	BROAD	C3	GRASS_HERB	HERB	2006-09-25	9.25	DAY	16.625	16.625	80.5	NA	NA	0.2	1	NA	-14.282	-101.487	-6.72379	-56.4395	1.045	-22.353	NO	1.52856	1.89883	0.805	26.5	23.6667	10.1037	89.2868	-7.60938	-47.742	9.13597	52.45	7.82138	36.1254	0.143892	0.311241	2.35075	-6.94977	-30.713	-25.7558	12.769	13.133
Germany_Hirl	Grünschwaige	Six_dominant	species	Poaceae_Fabaceae_Asteraceae	ANGIO	BROAD	C3	GRASS_HERB	HERB	2006-10-09	11.75	DAY	17.45	17.45	60	NA	NA	0.2	1	NA	-16.972	-113.012	-8.55685	-65.2085	1.805	-26.8315	NO	1.20043	2.00072	0.6	26.5	23.6667	10.0301	88.2716	-8.48778	-51.1381	15.5927	65.1826	10.4513	41.0541	0.329733	0.370168	6.90244	-4.27634	-41.2715	-59.4959	22.764	16.7641
Germany_Hirl	Grünschwaige	Six_dominant	species	Poaceae_Fabaceae_Asteraceae	ANGIO	BROAD	C3	GRASS_HERB	HERB	2006-10-25	9.75	DAY	11.825	11.825	72	NA	NA	0.2	1	NA	-18.321	-124.046	-8.20939	-66.2785	-3.4815	-43.302	NO	1.00186	1.39147	0.72	26.5	23.6667	10.5447	95.4368	-10.1953	-61.868	10.6249	53.8997	4.76702	24.6074	0.551336	0.543458	2.32833	-15.9512	-15.45	-34.5778	22.522	19.6944
Germany_Hirl	Grünschwaige	Six_dominant	species	Poaceae_Fabaceae_Asteraceae	ANGIO	BROAD	C3	GRASS_HERB	HERB	2006-11-08	12.75	DAY	14.6	14.6	55.75	NA	NA	0.2	1	NA	-15.895	-96.465	-6.65359	-44.028	1.0095	-7.593	NO	0.929803	1.66781	0.5575	26.5	23.6667	10.287	91.8297	-9.30331	-54.852	16.8939	69.8757	7.71442	38.113	0.543361	0.45456	10.1279	22.7713	-15.669	-58.2521	30.695	19.5745
Germany_Hirl	Grünschwaige	Six_dominant	species	Poaceae_Fabaceae_Asteraceae	ANGIO	BROAD	C3	GRASS_HERB	HERB	2007-04-25	11.75	DAY	19.225	19.225	55.25	NA	NA	0.2	1	NA	-18.103	-129.142	-9.59305	-81.255	8.61	-29.523	NO	1.23557	2.23633	0.5525	26.5	23.6667	9.87406	86.1275	-8.59238	-52.1222	17.0557	66.3527	18.3794	56.3072	-0.0776055	0.151395	7.29908	-20.2938	-98.403	-78.6864	15.682	16.6168
Germany_Hirl	Grünschwaige	Six_dominant	species	Poaceae_Fabaceae_Asteraceae	ANGIO	BROAD	C3	GRASS_HERB	HERB	2007-05-14	12.25	DAY	23	23	50.75	NA	NA	0.2	1	NA	-12.803	-92.684	-7.71873	-66.523	3.955	-11.189	NO	1.43101	2.81972	0.5075	26.5	23.6667	9.55166	81.7422	-5.12382	-28.0253	20.1024	78.9654	11.7645	59.2773	0.414769	0.249325	12.2285	7.18936	-42.829	-90.6386	9.74	12.9652
Germany_Hirl	Grünschwaige	Six_dominant	species	Poaceae_Fabaceae_Asteraceae	ANGIO	BROAD	C3	GRASS_HERB	HERB	2007-05-22	11.25	DAY	22.675	22.675	60	NA	NA	0.2	1	NA	-14.769	-108.807	-7.65721	-70.73	5.348	-27.812	NO	1.65884	2.76473	0.6	26.5	23.6667	9.57892	82.1107	-7.16666	-40.9752	15.9393	65.7509	13.1056	46.1846	0.177781	0.297581	8.16	-9.62969	-70.596	-74.9097	9.345	16.3581
Germany_Hirl	Grünschwaige	Six_dominant	species	Poaceae_Fabaceae_Asteraceae	ANGIO	BROAD	C3	GRASS_HERB	HERB	2007-06-01	9.25	DAY	15.175	15.175	72.75	NA	NA	0.2	1	NA	-18.489	-135.456	-10.3806	-85.501	-1.806	-47.539	NO	1.25912	1.73075	0.7275	26.5	23.6667	10.2345	91.1001	-8.19349	-54.6255	11.5079	54.7764	8.6645	41.5113	0.247084	0.242169	1.0079	-35.408	-33.091	-43.4713	12.456	10.9224
Germany_Hirl	Grünschwaige	Six_dominant	species	Poaceae_Fabaceae_Asteraceae	ANGIO	BROAD	C3	GRASS_HERB	HERB	2007-06-20	12.25	DAY	27.65	27.65	51	NA	NA	0.2	1	NA	-15.299	-110.323	-8.86828	-72.344	1.433	-27.609	NO	1.89623	3.7181	0.51	26.5	23.6667	9.17153	76.6492	-6.48826	-40.9408	18.9363	66.6545	10.3935	48.2237	0.451135	0.276512	9.90005	-10.5116	-39.073	-89.712	12.069	10.9653
Germany_Hirl	Grünschwaige	Six_dominant	species	Poaceae_Fabaceae_Asteraceae	ANGIO	BROAD	C3	GRASS_HERB	HERB	2007-06-25	10.25	DAY	25.625	25.625	44.75	NA	NA	0.2	1	NA	-14.88	-106.923	-8.51217	-71.652	4.846	-20.487	NO	1.4768	3.30011	0.4475	26.5	23.6667	9.33483	78.8267	-6.4225	-37.9933	21.2119	74.5911	13.4729	55.114	0.364843	0.261118	12.5191	-2.40552	-59.255	-102.559	12.117	13.3867
Germany_Hirl	Grünschwaige	Six_dominant	species	Poaceae_Fabaceae_Asteraceae	ANGIO	BROAD	C3	GRASS_HERB	HERB	2007-07-17	8.25	DAY	24.4	24.4	52	NA	NA	0.2	1	NA	-12.549	-89.584	-7.16678	-59.077	3.781	-11.514	NO	1.5952	3.0677	0.52	26.5	23.6667	9.43528	80.174	-5.42107	-32.4224	19.4297	74.2334	11.0268	50.5493	0.432478	0.319049	12.1237	10.771	-41.762	-86.2187	10.808	10.9461
Germany_Hirl	Grünschwaige	Six_dominant	species	Poaceae_Fabaceae_Asteraceae	ANGIO	BROAD	C3	GRASS_HERB	HERB	2007-08-01	13.25	DAY	19.9	19.9	42	NA	NA	0.2	1	NA	-16.942	-118.881	-6.79196	-58.098	4.188	-14.158	NO	0.979491	2.33212	0.42	26.5	23.6667	9.81547	85.3262	-10.2194	-64.5322	21.002	70.8079	11.055	46.6503	0.47362	0.341171	14.0674	8.59611	-47.662	-103.943	16.655	17.2234
Germany_Hirl	Grünschwaige	Six_dominant	species	Poaceae_Fabaceae_Asteraceae	ANGIO	BROAD	C3	GRASS_HERB	HERB	2007-08-07	11.25	DAY	25.175	25.175	43.25	NA	NA	0.2	1	NA	-12.865	-94.333	-6.41966	-53.471	3.951	-13.827	NO	1.38962	3.213	0.4325	26.5	23.6667	9.37158	79.319	-6.48699	-43.1704	21.7194	73.663	10.4377	41.8836	0.51943	0.431417	15.1603	16.2532	-45.435	-105.029	8.587	8.72555
Germany_Hirl	Grünschwaige	Six_dominant	species	Poaceae_Fabaceae_Asteraceae	ANGIO	BROAD	C3	GRASS_HERB	HERB	2007-08-22	10.75	DAY	19.35	19.35	66.25	NA	NA	0.2	1	NA	-18.921	-131.788	-6.83797	-54.086	1.633	-25.086	NO	1.49315	2.25381	0.6625	26.5	23.6667	9.86318	85.9785	-12.1662	-82.1449	10.7555	35.5527	8.52929	30.6582	0.206985	0.137671	3.84401	-20.4562	-38.15	-51.2082	19.58	15.1849
Germany_Hirl	Grünschwaige	Six_dominant	species	Poaceae_Fabaceae_Asteraceae	ANGIO	BROAD	C3	GRASS_HERB	HERB	2007-09-13	12.25	DAY	17.225	17.225	58	NA	NA	0.2	1	NA	-16.602	-117.122	-5.26041	-39.866	4.638	-9.038	NO	1.14403	1.97246	0.58	26.5	23.6667	10.0501	88.5473	-11.4016	-80.4638	14.6126	48.5661	9.95076	32.108	0.31903	0.33888	9.27535	6.76393	-46.142	-67.4389	15.694	10.7487
Germany_Hirl	Grünschwaige	Six_dominant	species	Poaceae_Fabaceae_Asteraceae	ANGIO	BROAD	C3	GRASS_HERB	HERB	2007-09-21	12.75	DAY	18.95	18.95	51.5	NA	NA	0.2	1	NA	-17.048	-118.474	-5.33664	-43.994	5.092	-7.872	NO	1.13213	2.19831	0.515	26.5	23.6667	9.89805	86.4562	-11.7742	-77.9075	16.754	55.3357	10.4846	37.7843	0.374205	0.317181	11.328	8.90726	-48.608	-81.7167	17.91	16.2861
Germany_Hirl	Grünschwaige	Six_dominant	species	Poaceae_Fabaceae_Asteraceae	ANGIO	BROAD	C3	GRASS_HERB	HERB	2008-04-30	12.25	DAY	15.4	15.4	57.5	NA	NA	0.2	1	NA	-19.668	-142.049	-8.43755	-63.869	2.265	-31.887	NO	1.00967	1.75594	0.575	26.5	23.6667	10.2141	90.8163	-11.326	-83.514	15.0127	49.4065	10.7936	34.164	0.281032	0.308512	6.44844	-17.618	-50.007	-69.2056	15.295	7.09414
Germany_Hirl	Grünschwaige	Six_dominant	species	Poaceae_Fabaceae_Asteraceae	ANGIO	BROAD	C3	GRASS_HERB	HERB	2008-05-06	11.75	DAY	17	17	49.25	NA	NA	0.2	1	NA	-16.706	-115.632	-7.71237	-60.999	3.591	-20.361	NO	0.957696	1.94456	0.4925	26.5	23.6667	10.0702	88.8239	-9.06353	-58.182	19.1456	70.7017	11.3912	43.2779	0.405022	0.38788	11.2856	5.38994	-49.089	-84.8948	18.016	14.3262
Germany_Hirl	Grünschwaige	Six_dominant	species	Poaceae_Fabaceae_Asteraceae	ANGIO	BROAD	C3	GRASS_HERB	HERB	2008-05-13	12.25	DAY	21.325	21.325	32.5	NA	NA	0.2	1	NA	-16.486	-116.5	-7.60358	-62.811	9.254	-9.784	NO	0.827521	2.54622	0.325	26.5	23.6667	9.69314	83.6593	-8.95047	-57.2873	24.8169	80.7948	16.9867	56.5809	0.315518	0.299696	17.0246	12.909	-83.816	-123.288	15.388	14.3165
Germany_Hirl	Grünschwaige	Six_dominant	species	Poaceae_Fabaceae_Asteraceae	ANGIO	BROAD	C3	GRASS_HERB	HERB	2008-05-27	10.25	DAY	24.675	24.675	52	NA	NA	0.2	1	NA	-14.723	-103.003	-8.01773	-63.865	3.229	-20.468	NO	1.62167	3.11859	0.52	26.5	23.6667	9.41262	79.8696	-6.75947	-41.8081	18.7043	68.6603	11.3376	46.3576	0.39385	0.324826	10.5366	0.410322	-46.3	-83.8828	14.781	12.2677
Germany_Hirl	Grünschwaige	Six_dominant	species	Poaceae_Fabaceae_Asteraceae	ANGIO	BROAD	C3	GRASS_HERB	HERB	2008-06-09	10.75	DAY	19.675	19.675	63.25	NA	NA	0.2	1	NA	-14.973	-104.249	-6.23065	-50.948	4.151	-9.302	NO	1.45462	2.2998	0.6325	26.5	23.6667	9.83496	85.5924	-8.79716	-56.1624	14.0506	56.4712	10.4467	43.8817	0.256489	0.222937	7.73236	2.6461	-42.51	-59.2128	15.535	14.2149
Germany_Hirl	Grünschwaige	Six_dominant	species	Poaceae_Fabaceae_Asteraceae	ANGIO	BROAD	C3	GRASS_HERB	HERB	2008-07-01	10.75	DAY	24.375	24.375	52	NA	NA	0.2	1	NA	-14.128	-98.281	-6.96012	-57.473	5.537	-11.62	NO	1.59282	3.06311	0.52	26.5	23.6667	9.43734	80.2018	-7.21812	-43.2964	18.4885	68.1531	12.5847	48.649	0.319324	0.28618	11.3997	6.76311	-55.916	-84.4348	14.743	14.4486
Germany_Hirl	Grünschwaige	Six_dominant	species	Poaceae_Fabaceae_Asteraceae	ANGIO	BROAD	C3	GRASS_HERB	HERB	2008-07-08	11.25	DAY	18.475	18.475	50	NA	NA	0.2	1	NA	-14.155	-100.548	-5.01738	-39.874	4.523	-2.838	NO	1.06698	2.13396	0.5	26.5	23.6667	9.93966	87.0269	-9.1837	-63.1938	18.6839	65.5434	9.58849	38.5741	0.486804	0.411472	13.5727	23.0559	-39.022	-85.5261	12.692	10.2758
Germany_Hirl	Grünschwaige	Six_dominant	species	Poaceae_Fabaceae_Asteraceae	ANGIO	BROAD	C3	GRASS_HERB	HERB	2008-07-24	12.25	DAY	20.15	20.15	57.25	NA	NA	0.2	1	NA	-16.565	-116.925	-6.27125	-47.186	3.574	-13.007	NO	1.35597	2.3685	0.5725	26.5	23.6667	9.79388	85.0313	-10.3587	-73.1927	15.2451	50.5433	9.90739	35.8716	0.350128	0.290278	8.87828	0.972318	-41.599	-70.0539	15.595	9.677
Germany_Hirl	Grünschwaige	Six_dominant	species	Poaceae_Fabaceae_Asteraceae	ANGIO	BROAD	C3	GRASS_HERB	HERB	2008-08-05	11.75	DAY	20.975	20.975	56.25	NA	NA	0.2	1	NA	-15.65	-111.326	-6.13294	-45.656	3.826	-10.72	NO	1.40181	2.4921	0.5625	26.5	23.6667	9.72302	84.0656	-9.57579	-68.8117	15.9907	53.3298	10.0204	36.6073	0.373363	0.313566	9.75973	5.23893	-41.328	-72.8389	13.874	7.79467
Germany_Hirl	Grünschwaige	Six_dominant	species	Poaceae_Fabaceae_Asteraceae	ANGIO	BROAD	C3	GRASS_HERB	HERB	2008-08-19	11.75	DAY	27.125	27.125	47.5	NA	NA	0.2	1	NA	-13.639	-89.257	-4.39992	-34.382	6.646	7.025	NO	1.71262	3.60552	0.475	26.5	23.6667	9.21354	77.2079	-9.27991	-56.8289	18.8057	61.5143	11.0947	42.8813	0.410032	0.302905	14.323	25.0174	-46.143	-89.5666	19.855	17.4104
Germany_Hirl	Grünschwaige	Six_dominant	species	Poaceae_Fabaceae_Asteraceae	ANGIO	BROAD	C3	GRASS_HERB	HERB	2008-09-03	11.75	DAY	26.15	26.15	51.5	NA	NA	0.2	1	NA	-13.754	-92.777	-4.51537	-35.704	6.756	2.311	NO	1.75323	3.40432	0.515	26.5	23.6667	9.29216	78.2563	-9.28054	-59.1862	17.4402	57.7667	11.3225	39.4225	0.350782	0.317556	12.8461	20.0002	-51.737	-82.7685	17.255	15.0581
Germany_Hirl	Grünschwaige	Six_dominant	species	Poaceae_Fabaceae_Asteraceae	ANGIO	BROAD	C3	GRASS_HERB	HERB	2008-09-09	11.75	DAY	21	21	60.75	NA	NA	0.2	1	NA	-16.242	-111.59	-4.50738	-35.092	5.437	-2.85	NO	1.51628	2.49593	0.6075	26.5	23.6667	9.72088	84.0365	-11.7877	-79.2801	12.9926	41.8962	9.98941	33.4146	0.231144	0.202444	8.42662	5.33402	-46.346	-62.079	18.346	15.0219
Germany_Hirl	Grünschwaige	Six_dominant	species	Poaceae_Fabaceae_Asteraceae	ANGIO	BROAD	C3	GRASS_HERB	HERB	2008-10-06	11.25	DAY	17.325	17.325	56.5	NA	NA	0.2	1	NA	-16.715	-117.213	-4.96083	-42.094	5.693	-9.939	NO	1.12151	1.98498	0.565	26.5	23.6667	10.0412	88.4247	-11.8128	-78.42	14.9433	51.4048	10.707	33.568	0.283493	0.346987	9.9083	7.14701	-55.483	-72.1194	16.507	16.0821
Germany_Hirl	Grünschwaige	Six_dominant	species	Poaceae_Fabaceae_Asteraceae	ANGIO	BROAD	C3	GRASS_HERB	HERB	2008-10-21	11.75	DAY	20.025	20.025	49.25	NA	NA	0.2	1	NA	-17.714	-123.432	-5.4259	-47.422	3.788	-16.377	NO	1.1575	2.35025	0.4925	26.5	23.6667	9.80467	85.1786	-12.3551	-79.794	17.2407	55.5666	9.26417	32.5905	0.462658	0.413487	11.7213	5.50949	-46.681	-88.2607	18.28	19.0471
Germany_Hirl	Grünschwaige	Six_dominant	species	Poaceae_Fabaceae_Asteraceae	ANGIO	BROAD	C3	GRASS_HERB	HERB	2009-06-18	13.75	DAY	27.175	27.175	47.75	NA	NA	0.2	1	NA	-12.089	-82.318	-7.00259	-61.343	8.584	-3.794	NO	1.72669	3.61611	0.4775	26.5	23.6667	9.20953	77.1545	-5.12228	-22.3458	20.7149	78.9811	15.6965	61.3099	0.242259	0.223739	13.5672	12.7931	-72.466	-95.7447	14.394	18.6325
Germany_Hirl	Grünschwaige	Six_dominant	species	Poaceae_Fabaceae_Asteraceae	ANGIO	BROAD	C3	GRASS_HERB	HERB	2009-07-01	11.25	DAY	24.7	24.7	54.25	NA	NA	0.2	1	NA	-13.879	-97.776	-5.77435	-47.344	3.389	-10.405	NO	1.69436	3.12325	0.5425	26.5	23.6667	9.41056	79.842	-8.15172	-52.9383	17.1845	60.5219	9.21657	38.7748	0.463669	0.359327	11.3109	10.3126	-37.517	-80.1746	13.256	12.2755
Germany_Hirl	Grünschwaige	Six_dominant	species	Poaceae_Fabaceae_Asteraceae	ANGIO	BROAD	C3	GRASS_HERB	HERB	2009-07-08	10.75	DAY	18.3	18.3	58	NA	NA	0.2	1	NA	-16.102	-112.037	-5.02371	-40.803	4.514	-6.944	NO	1.22419	2.11068	0.58	26.5	23.6667	9.95504	87.2381	-11.1342	-74.2642	14.6737	51.2144	9.58587	35.2993	0.346731	0.310754	9.57627	8.32171	-43.056	-68.2884	16.779	14.8096
Germany_Hirl	Grünschwaige	Six_dominant	species	Poaceae_Fabaceae_Asteraceae	ANGIO	BROAD	C3	GRASS_HERB	HERB	2009-07-14	10.75	DAY	24.075	24.075	64.5	NA	NA	0.2	1	NA	-12.631	-89.485	-4.44352	-38.713	3.398	-4.053	NO	1.94048	3.00849	0.645	26.5	23.6667	9.46215	80.5353	-8.22402	-52.8167	13.604	52.8033	7.87652	36.0558	0.421013	0.317167	9.1	12.0461	-31.237	-60.7539	11.563	12.9755
Germany_Hirl	Grünschwaige	Six_dominant	species	Poaceae_Fabaceae_Asteraceae	ANGIO	BROAD	C3	GRASS_HERB	HERB	2009-07-22	11.25	DAY	27.6	27.6	46.25	NA	NA	0.2	1	NA	-13.271	-91.406	-7.63784	-59.55	3.661	-12.316	NO	1.7146	3.70724	0.4625	26.5	23.6667	9.17552	76.7022	-5.67652	-33.8731	20.9005	73.5308	11.3858	50.2249	0.455238	0.316954	13.103	9.60204	-41.604	-95.2221	14.762	11.539
Germany_Hirl	Grünschwaige	Six_dominant	species	Poaceae_Fabaceae_Asteraceae	ANGIO	BROAD	C3	GRASS_HERB	HERB	2009-07-29	11.25	DAY	23.375	23.375	56	NA	NA	0.2	1	NA	-12.828	-91.773	-5.30461	-45.149	4.853	-3.366	NO	1.61524	2.88436	0.56	26.5	23.6667	9.52032	81.3192	-7.56351	-48.8286	17.0154	63.0117	10.2118	43.7587	0.399852	0.305547	11.6206	15.0178	-42.19	-77.9467	10.851	11.6795
Germany_Hirl	Grünschwaige	Six_dominant	species	Poaceae_Fabaceae_Asteraceae	ANGIO	BROAD	C3	GRASS_HERB	HERB	2009-08-05	11.75	DAY	22.3	22.3	55.75	NA	NA	0.2	1	NA	-13.496	-99.81	-5.52545	-45.095	3.192	-10.692	NO	1.50661	2.70245	0.5575	26.5	23.6667	9.61048	82.5379	-8.01483	-57.2989	16.9382	59.2941	8.76589	36.0277	0.482479	0.39239	11.3192	11.5252	-36.228	-79.0282	8.158	6.81976
Germany_Hirl	Grünschwaige	Six_dominant	species	Poaceae_Fabaceae_Asteraceae	ANGIO	BROAD	C3	GRASS_HERB	HERB	2009-08-12	10.75	DAY	22.2	22.2	63.25	NA	NA	0.2	1	NA	-14.637	-107.148	-5.2788	-45.621	3.562	-13.194	NO	1.69892	2.68605	0.6325	26.5	23.6667	9.61892	82.6522	-9.40786	-64.4681	13.4436	47.9223	8.88772	33.9771	0.338891	0.290997	8.09387	0.11503	-41.69	-64.6359	9.948	10.7948
Germany_Hirl	Grünschwaige	Six_dominant	species	Poaceae_Fabaceae_Asteraceae	ANGIO	BROAD	C3	GRASS_HERB	HERB	2009-08-18	11.25	DAY	23.025	23.025	65	NA	NA	0.2	1	NA	-12.325	-89.821	-4.48783	-40.529	4.851	-1.593	NO	1.83559	2.82399	0.65	26.5	23.6667	9.54956	81.714	-7.8725	-51.3741	13.7471	54.5523	9.38093	40.5807	0.317609	0.256114	9.19762	11.8123	-40.401	-61.7686	8.779	11.6058
Germany_Hirl	Grünschwaige	Six_dominant	species	Poaceae_Fabaceae_Asteraceae	ANGIO	BROAD	C3	GRASS_HERB	HERB	2009-08-25	10.75	DAY	25.225	25.225	58.75	NA	NA	0.2	1	NA	-11.819	-81.804	-3.54662	-34.821	7.83	6.658	NO	1.89327	3.22258	0.5875	26.5	23.6667	9.36749	79.2641	-8.30182	-48.678	15.4781	58.9353	11.4171	42.9754	0.262371	0.270803	11.8766	22.0621	-55.982	-72.9508	12.748	17.7366
Germany_Hirl	Grünschwaige	Six_dominant	species	Poaceae_Fabaceae_Asteraceae	ANGIO	BROAD	C3	GRASS_HERB	HERB	2009-09-01	11.25	DAY	27.2	27.2	45.25	NA	NA	0.2	1	NA	-11.638	-80.892	-4.62198	-42.852	11.958	8.955	NO	1.63869	3.62142	0.4525	26.5	23.6667	9.20753	77.1278	-7.0486	-39.7431	20.631	71.7139	16.657	54.1264	0.192625	0.245245	15.9137	25.7888	-86.709	-101.521	12.212	16.6457
Germany_Hirl	Grünschwaige	Six_dominant	species	Poaceae_Fabaceae_Asteraceae	ANGIO	BROAD	C3	GRASS_HERB	HERB	2009-09-08	12.25	DAY	20.9	20.9	49.75	NA	NA	0.2	1	NA	-14.853	-106.779	-3.31313	-34.111	9.33	5.841	NO	1.23412	2.48063	0.4975	26.5	23.6667	9.72943	84.1529	-11.5782	-75.2343	17.359	56.4674	12.6852	41.3629	0.269247	0.26749	13.9884	20.4302	-68.799	-91.4769	12.045	17.3915
Germany_Hirl	Grünschwaige	Six_dominant	species	Poaceae_Fabaceae_Asteraceae	ANGIO	BROAD	C3	GRASS_HERB	HERB	2009-09-23	11.25	DAY	21.45	21.45	65.75	NA	NA	0.2	1	NA	-14.828	-105.716	-3.9649	-36.472	7.122	0.224	NO	1.68701	2.5658	0.6575	26.5	23.6667	9.6825	83.5147	-10.9063	-71.8651	11.6063	41.1	11.131	38.085	0.0409469	0.073357	7.59536	3.12901	-56.752	-57.6338	12.908	15.3857
Germany_Hirl	Grünschwaige	Six_dominant	species	Poaceae_Fabaceae_Asteraceae	ANGIO	BROAD	C3	GRASS_HERB	HERB	2009-09-30	11.25	DAY	15.125	15.125	74.5	NA	NA	0.2	1	NA	-16.004	-119.876	-3.59281	-38.384	3.005	-12.029	NO	1.28527	1.72519	0.745	26.5	23.6667	10.2391	91.1633	-12.4559	-84.7448	7.69109	28.858	6.6216	27.407	0.139055	0.0502815	4.07064	-10.6337	-36.069	-43.1988	8.156	14.9027
Germany_Hirl	Grünschwaige	Six_dominant	species	Poaceae_Fabaceae_Asteraceae	ANGIO	BROAD	C3	GRASS_HERB	HERB	2010-06-09	10.75	DAY	24.675	24.675	61.75	NA	NA	0.2	1	NA	-14.844	-106.057	-7.03826	-54.783	1.344	-21.136	NO	1.92573	3.11859	0.6175	26.5	23.6667	9.41262	79.8696	-7.86107	-54.2457	14.7444	53.473	8.44167	35.5971	0.427465	0.334297	7.60234	-4.23944	-31.888	-65.0582	12.695	8.64283
Germany_Hirl	Grünschwaige	Six_dominant	species	Poaceae_Fabaceae_Asteraceae	ANGIO	BROAD	C3	GRASS_HERB	HERB	2010-06-23	11.75	DAY	18.125	18.125	54.25	NA	NA	0.2	1	NA	-17.42	-121.368	-6.66143	-53.302	4.136	-14.498	NO	1.13253	2.08762	0.5425	26.5	23.6667	9.97044	87.4499	-10.8307	-71.8983	16.2808	56.8084	10.8698	40.9888	0.332353	0.278474	9.51094	0.478438	-47.586	-75.6091	17.992	14.7474
Germany_Hirl	Grünschwaige	Six_dominant	species	Poaceae_Fabaceae_Asteraceae	ANGIO	BROAD	C3	GRASS_HERB	HERB	2010-06-30	10.25	DAY	24.775	24.775	59	NA	NA	0.2	1	NA	-13.07	-91.757	-6.87169	-55.468	2.443	-12.706	NO	1.85099	3.13727	0.59	26.5	23.6667	9.40439	79.7591	-6.2412	-38.4201	16.6546	65.7606	9.37914	45.2732	0.436845	0.311545	9.6685	6.64498	-32.25	-70.703	12.803	11.5095
Germany_Hirl	Grünschwaige	Six_dominant	species	Poaceae_Fabaceae_Asteraceae	ANGIO	BROAD	C3	GRASS_HERB	HERB	2010-07-07	10.25	DAY	20.05	20.05	41.75	NA	NA	0.2	1	NA	-16.809	-118.828	-7.84075	-66.876	8.513	-13.481	NO	0.982749	2.35389	0.4175	26.5	23.6667	9.80251	85.1491	-9.03913	-55.6753	21.5792	74.8851	16.483	57.2218	0.236165	0.235873	13.5693	3.00109	-81.585	-105.553	15.644	16.6377
Germany_Hirl	Grünschwaige	Six_dominant	species	Poaceae_Fabaceae_Asteraceae	ANGIO	BROAD	C3	GRASS_HERB	HERB	2010-07-13	9.75	DAY	25.9	25.9	50.75	NA	NA	0.2	1	NA	-15.198	-103.845	-7.71198	-62.339	1.49	-21.417	NO	1.70233	3.35434	0.5075	26.5	23.6667	9.31245	78.5274	-7.5442	-44.2655	18.6209	66.8697	9.2735	43.6426	0.501985	0.347348	10.7653	0.362142	-33.337	-85.7604	17.739	16.0881
Germany_Hirl	Grünschwaige	Six_dominant	species	Poaceae_Fabaceae_Asteraceae	ANGIO	BROAD	C3	GRASS_HERB	HERB	2010-07-21	11.25	DAY	28.5	28.5	41.75	NA	NA	0.2	1	NA	-13.347	-92.069	-4.52691	-37.052	5.121	0.62	NO	1.63112	3.90687	0.4175	26.5	23.6667	9.10399	75.7532	-8.8602	-57.1339	20.948	64.9229	9.69178	39.1215	0.53734	0.397416	16.3262	25.4654	-40.348	-105.144	14.707	13.7477
Germany_Hirl	Grünschwaige	Six_dominant	species	Poaceae_Fabaceae_Asteraceae	ANGIO	BROAD	C3	GRASS_HERB	HERB	2010-07-28	11.25	DAY	21.65	21.65	51.5	NA	NA	0.2	1	NA	-18.187	-127.731	-7.29552	-57.864	1.721	-26.852	NO	1.33766	2.59739	0.515	26.5	23.6667	9.66549	83.2838	-10.9715	-74.1581	16.9373	54.346	9.08278	32.9167	0.46374	0.394312	9.51819	-6.66272	-40.62	-82.8082	17.765	13.6141
Germany_Hirl	Grünschwaige	Six_dominant	species	Poaceae_Fabaceae_Asteraceae	ANGIO	BROAD	C3	GRASS_HERB	HERB	2010-08-04	11.25	DAY	20	20	54.25	NA	NA	0.2	1	NA	-17.813	-126.717	-7.46095	-59.181	1.418	-24.668	NO	1.27304	2.34661	0.5425	26.5	23.6667	9.80683	85.2081	-10.4299	-71.7843	16.3358	54.697	8.94569	36.684	0.452387	0.329323	8.75295	-7.72106	-36.012	-77.7447	15.787	11.6547
Germany_Hirl	Grünschwaige	Six_dominant	species	Poaceae_Fabaceae_Asteraceae	ANGIO	BROAD	C3	GRASS_HERB	HERB	2010-08-10	10.75	DAY	22.475	22.475	59.75	NA	NA	0.2	1	NA	-15.036	-106.743	-7.95235	-58.166	0.797	-22.312	NO	1.63199	2.73136	0.5975	26.5	23.6667	9.59574	82.3383	-7.14043	-51.577	16.057	59.2937	8.81949	38.0683	0.450738	0.357971	7.97695	-2.32115	-28.688	-66.1367	13.545	5.5464
Germany_Hirl	Grünschwaige	Six_dominant	species	Poaceae_Fabaceae_Asteraceae	ANGIO	BROAD	C3	GRASS_HERB	HERB	2010-08-25	10.75	DAY	18.6	18.6	58.75	NA	NA	0.2	1	NA	-16.275	-111.533	-7.10942	-54.764	2.284	-14.467	NO	1.26356	2.15074	0.5875	26.5	23.6667	9.92869	86.8763	-9.23121	-60.058	15.4913	59.1375	9.46068	42.6317	0.389291	0.279109	8.27174	1.13491	-32.739	-65.039	18.667	13.7917
Germany_Hirl	Grünschwaige	Six_dominant	species	Poaceae_Fabaceae_Asteraceae	ANGIO	BROAD	C3	GRASS_HERB	HERB	2010-09-03	12.75	DAY	17.125	17.125	66	NA	NA	0.2	1	NA	-16.804	-121.775	-7.38161	-59.339	-0.39	-29.85	NO	1.29361	1.96002	0.66	26.5	23.6667	10.059	88.6701	-9.49246	-66.3746	12.8316	49.7386	7.04361	31.3492	0.451075	0.369721	5.3553	-12.5518	-26.73	-55.3942	12.657	9.56506
Germany_Hirl	Grünschwaige	Six_dominant	species	Poaceae_Fabaceae_Asteraceae	ANGIO	BROAD	C3	GRASS_HERB	HERB	2010-09-21	11.25	DAY	18.9	18.9	58	NA	NA	0.2	1	NA	-15.814	-111.768	-5.07558	-44.983	4.886	-4.618	NO	1.27105	2.19146	0.58	26.5	23.6667	9.90242	86.5161	-10.7932	-69.9307	14.8206	53.2472	10.0124	42.2663	0.324427	0.206225	9.66979	5.86894	-43.706	-71.4894	14.744	16.4149
Germany_Hirl	Grünschwaige	Six_dominant	species	Poaceae_Fabaceae_Asteraceae	ANGIO	BROAD	C3	GRASS_HERB	HERB	2010-10-12	11.75	DAY	12.625	12.625	63	NA	NA	0.2	1	NA	-19.353	-137.153	-6.75954	-58.205	3.293	-19.996	NO	0.923999	1.46666	0.63	26.5	23.6667	10.4696	94.3821	-12.6792	-83.8272	12.3058	46.1697	10.121	40.5704	0.177545	0.121276	5.46306	-14.7226	-46.34	-58.4271	17.671	17.6062
Germany_Hirl	Grünschwaige	Six_dominant	species	Poaceae_Fabaceae_Asteraceae	ANGIO	BROAD	C3	GRASS_HERB	HERB	2011-05-18	12.25	DAY	20.65	20.65	45	NA	NA	0.2	1	NA	-17.151	-127.995	-7.21166	-63.131	7.411	-16.943	NO	1.09924	2.44275	0.45	26.5	23.6667	9.75086	84.4447	-10.0115	-69.2347	19.9189	64.774	14.7289	49.3004	0.260556	0.238886	12.5635	-2.44624	-76.231	-102.955	9.21315	10.8576
Germany_Hirl	Grünschwaige	Six_dominant	species	Poaceae_Fabaceae_Asteraceae	ANGIO	BROAD	C3	GRASS_HERB	HERB	2011-06-07	11.25	DAY	22.3	22.3	49.25	NA	NA	0.2	1	NA	-17.376	-124.258	-8.14271	-67.733	2.326	-27.86	NO	1.33095	2.70245	0.4925	26.5	23.6667	9.61048	82.5379	-9.30909	-60.6315	18.5597	63.2144	10.5547	42.7699	0.431313	0.323415	10.2659	-8.80027	-46.468	-90.9271	14.7503	13.8412
Germany_Hirl	Grünschwaige	Six_dominant	species	Poaceae_Fabaceae_Asteraceae	ANGIO	BROAD	C3	GRASS_HERB	HERB	2011-06-15	11.25	DAY	23.05	23.05	55	NA	NA	0.2	1	NA	-16.144	-121.278	-7.87786	-66.445	2.583	-26.549	NO	1.55555	2.82827	0.55	26.5	23.6667	9.54747	81.6857	-8.33178	-58.7352	16.9601	58.2625	10.5439	42.7356	0.37831	0.2665	8.94863	-12.0538	-47.213	-83.6428	7.87448	7.91905
Germany_Hirl	Grünschwaige	Six_dominant	species	Poaceae_Fabaceae_Asteraceae	ANGIO	BROAD	C3	GRASS_HERB	HERB	2011-06-28	12.25	DAY	26.15	26.15	49	NA	NA	0.2	1	NA	-13.843	-102.15	-5.53649	-54.043	5.242	-14.061	NO	1.66812	3.40432	0.49	26.5	23.6667	9.29216	78.2563	-8.35276	-50.8555	18.8019	64.4016	10.8385	42.2662	0.423542	0.343709	13.1613	6.87815	-55.997	-98.4121	8.59393	15.9666
Germany_Hirl	Grünschwaige	Six_dominant	species	Poaceae_Fabaceae_Asteraceae	ANGIO	BROAD	C3	GRASS_HERB	HERB	2011-07-12	11.25	DAY	23.6	23.6	54	NA	NA	0.2	1	NA	-15.789	-107.702	-4.9792	-45.659	4.628	-8.58	NO	1.57883	2.92376	0.54	26.5	23.6667	9.50157	81.0664	-10.8639	-65.0113	15.8852	54.8836	9.65528	38.853	0.392182	0.292084	10.8269	6.71867	-45.604	-79.8962	18.6101	21.8999
Germany_Hirl	Grünschwaige	Six_dominant	species	Poaceae_Fabaceae_Asteraceae	ANGIO	BROAD	C3	GRASS_HERB	HERB	2011-08-02	11.25	DAY	22.85	22.85	56.75	NA	NA	0.2	1	NA	-18.585	-130.539	-5.08623	-48.654	2.177	-22.645	NO	1.58572	2.79422	0.5675	26.5	23.6667	9.56423	81.9121	-13.5678	-86.0724	13.3617	40.1392	7.30036	27.3392	0.453637	0.318891	8.20755	-10.4678	-40.061	-76.1281	18.1413	22.4698
Germany_Hirl	Grünschwaige	Six_dominant	species	Poaceae_Fabaceae_Asteraceae	ANGIO	BROAD	C3	GRASS_HERB	HERB	2011-08-23	11.75	DAY	32.1	32.1	28.75	NA	NA	0.2	1	NA	-11.77	-82.5954	-6.10303	-49.576	5.523	-0.915	NO	1.38063	4.80218	0.2875	26.5	23.6667	8.82434	72.0722	-5.70176	-34.7418	26.2185	79.4419	11.6974	51.1993	0.553848	0.355513	19.9554	25.9275	-45.099	-133.716	11.5646	10.8723
Germany_Hirl	Grünschwaige	Six_dominant	species	Poaceae_Fabaceae_Asteraceae	ANGIO	BROAD	C3	GRASS_HERB	HERB	2011-09-06	12.25	DAY	19.7	19.7	51.75	NA	NA	0.2	1	NA	-15.284	-105.132	-5.40035	-42.812	4.646	-2.358	NO	1.19199	2.30337	0.5175	26.5	23.6667	9.83279	85.5628	-9.93732	-65.1077	17.5516	61.3829	10.1009	42.2634	0.424504	0.31148	12.0565	15.943	-39.526	-80.5091	17.1397	14.3909
Germany_Hirl	Grünschwaige	Six_dominant	species	Poaceae_Fabaceae_Asteraceae	ANGIO	BROAD	C3	GRASS_HERB	HERB	2012-05-24	11.75	DAY	23.175	23.175	58.75	NA	NA	0.2	1	NA	-13.479	-93.91	-7.72127	-63.959	1.828	-18.346	NO	1.67421	2.84973	0.5875	26.5	23.6667	9.53702	81.5445	-5.80253	-31.9975	17.131	71.7716	9.62358	48.7297	0.438237	0.321045	9.27748	3.22219	-32.97	-70.9976	13.922	14.4227
Germany_Hirl	Grünschwaige	Six_dominant	species	Poaceae_Fabaceae_Asteraceae	ANGIO	BROAD	C3	GRASS_HERB	HERB	2012-06-14	12.75	DAY	18.9	18.9	54.25	NA	NA	0.2	1	NA	-19.277	-139.116	-9.61297	-76.56	1.8355	-41.5684	NO	1.18887	2.19146	0.5425	26.5	23.6667	9.90242	86.5161	-9.75783	-67.7424	16.8002	58.3506	11.5596	37.8927	0.311937	0.350603	7.02572	-22.6767	-56.2523	-78.8825	15.1	10.3203
Germany_Hirl	Grünschwaige	Six_dominant	species	Poaceae_Fabaceae_Asteraceae	ANGIO	BROAD	C3	GRASS_HERB	HERB	2012-07-05	11.75	DAY	25.3	25.3	65.5	NA	NA	0.2	1	NA	-12.648	-86.541	-4.90682	-45.875	3.504	-9.293	NO	2.12023	3.23699	0.655	26.5	23.6667	9.36136	79.1819	-7.77935	-42.6212	13.4463	57.866	8.45229	38.3409	0.371402	0.33742	8.47347	9.33643	-37.325	-58.4513	14.643	19.6136
Germany_Hirl	Grünschwaige	Six_dominant	species	Poaceae_Fabaceae_Asteraceae	ANGIO	BROAD	C3	GRASS_HERB	HERB	2012-07-18	11.75	DAY	23.45	23.45	50.75	NA	NA	0.2	1	NA	-15.322	-105.596	-4.37683	-44.618	6.348	-8.519	NO	1.47045	2.89744	0.5075	26.5	23.6667	9.51407	81.2348	-10.9933	-63.8258	17.0573	58.8146	10.772	37.7849	0.368483	0.357559	12.6058	11.5724	-59.303	-89.2742	16.98	24.1205
Germany_Hirl	Grünschwaige	Six_dominant	species	Poaceae_Fabaceae_Asteraceae	ANGIO	BROAD	C3	GRASS_HERB	HERB	2012-07-24	12.75	DAY	26.7	26.7	45.75	NA	NA	0.2	1	NA	-14.374	-97.953	-5.52621	-50.976	4.661	-13.329	NO	1.60883	3.51658	0.4575	26.5	23.6667	9.24772	77.6632	-8.89696	-49.5003	19.6489	67.0943	10.2438	39.6692	0.478657	0.408755	14.0141	12.6981	-50.617	-99.4149	17.039	21.6754
Germany_Hirl	Grünschwaige	Six_dominant	species	Poaceae_Fabaceae_Asteraceae	ANGIO	BROAD	C3	GRASS_HERB	HERB	2012-07-31	11.25	DAY	23.6	23.6	43.5	NA	NA	0.2	1	NA	-16.134	-110.649	-5.30621	-52.153	5.987	-11.611	NO	1.27184	2.92376	0.435	26.5	23.6667	9.50157	81.0664	-10.8856	-61.7146	19.8361	66.4999	11.3535	42.7727	0.427638	0.3568	14.4247	10.8787	-59.507	-104.519	18.423	25.3698
Germany_Hirl	Grünschwaige	Six_dominant	species	Poaceae_Fabaceae_Asteraceae	ANGIO	BROAD	C3	GRASS_HERB	HERB	2012-08-07	11.75	DAY	20.675	20.675	55.25	NA	NA	0.2	1	NA	-15.433	-107.327	-5.75999	-49.823	4.168	-11.917	NO	1.3517	2.44652	0.5525	26.5	23.6667	9.74871	84.4155	-9.72905	-60.5193	16.2954	59.6409	9.9855	39.8936	0.387218	0.331103	10.4415	6.84637	-45.261	-76.6858	16.137	17.3132
Germany_Hirl	Grünschwaige	Six_dominant	species	Poaceae_Fabaceae_Asteraceae	ANGIO	BROAD	C3	GRASS_HERB	HERB	2012-08-29	12.25	DAY	24.625	24.625	55.75	NA	NA	0.2	1	NA	-15.321	-107.089	-4.65832	-44.327	4.447	-12.486	NO	1.73342	3.10928	0.5575	26.5	23.6667	9.41673	79.9248	-10.7126	-65.6731	15.2249	51.6953	9.14793	33.3179	0.399147	0.355495	10.4957	5.07684	-48.062	-78.8885	15.479	20.0276
Germany_Hirl	Grünschwaige	Six_dominant	species	Poaceae_Fabaceae_Asteraceae	ANGIO	BROAD	C3	GRASS_HERB	HERB	2012-09-10	11.75	DAY	24.4	24.4	58.5	NA	NA	0.2	1	NA	-12.684	-87.187	-4.72356	-44.474	5.178	-6.219	NO	1.7946	3.0677	0.585	26.5	23.6667	9.43528	80.174	-7.99822	-44.701	15.8134	62.5365	9.94855	40.0355	0.37088	0.359805	11.0152	15.2812	-47.643	-72.8402	14.285	19.2847
France_Barbeta	Ciron	Fagus	sylvatica	Fagaceae	ANGIO	BROAD	C3	TREE	WOODY	2017-07-04	12	DAY	27.3715	27.3715	61.3648	NA	NA	0.163278	1	NA	-8.73766	-53.7231	-6.43929	-46.587	4.10629	-12.9741	NO	2.24472	3.658	0.613648	26.7368	23.8771	9.19379	76.9451	-2.31327	-7.4847	18.186	81.9335	10.6139	35.2554	0.416368	0.569707	11.6296	31.5294	-45.8244	-61.5072	16.1782	11.0215
France_Barbeta	Ciron	Fagus	sylvatica	Fagaceae	ANGIO	BROAD	C3	TREE	WOODY	2017-06-21	12	DAY	33.5833	33.5833	41	NA	NA	0.2	1	NA	-10.1276	-64.9426	-4.84003	-42.1253	10.9784	4.00419	NO	2.14023	5.22008	0.41	26.5	23.6667	8.71205	70.6075	-5.31328	-23.8208	22.2858	75.1006	15.8953	48.1581	0.286752	0.358752	17.3379	29.8117	-83.8227	-108.892	16.0781	18.6854
France_Barbeta	Ciron	Fagus	sylvatica	Fagaceae	ANGIO	BROAD	C3	TREE	WOODY	2017-07-26	12	DAY	21.15	21.15	79.6667	NA	NA	0.2	1	NA	-8.73766	-53.7231	-5.38087	-46.3906	1.20592	-16.088	NO	2.00683	2.51903	0.796667	26.5	23.6667	9.70806	83.8622	-3.37495	-7.68919	12.4339	82.4386	6.62242	31.7767	0.46739	0.614541	6.98612	32.2236	-25.7353	-23.6653	16.1782	19.3104
France_Barbeta	Ciron	Fagus	sylvatica	Fagaceae	ANGIO	BROAD	C3	TREE	WOODY	2017-10-12	12	DAY	18.2167	18.2167	84.5	NA	NA	0.2	1	NA	-11.4172	-80.1138	-4.23918	-39.3262	0.880669	-13.7736	NO	1.77422	2.09967	0.845	26.5	23.6667	9.96237	87.3389	-7.20862	-42.4573	7.95882	52.3178	5.14164	26.5986	0.353969	0.491596	3.6859	10.9342	-20.8189	-18.553	11.2242	15.2117
NW_China_Zhao	Pailugou_2900	Picea	crassifolia	Pinaceae	GYMNO	NEEDLE	C3	TREE	WOODY	2011-09-06	9	DAY	11.1	11.1	67.5	NA	NA	0.2	1	NA	-13.7082	-115.601	-7.32287	-48.9379	-3.20235	-20.5674	NO	0.895238	1.32628	0.675	26.5	23.6667	10.6133	96.4032	-6.43247	-70.093	14.9293	52.9626	4.15091	29.8304	0.721961	0.436765	7.49706	1.43277	5.05143	-58.5437	-5.93478	-18.6332
NW_China_Zhao	Pailugou_2900	Picea	crassifolia	Pinaceae	GYMNO	NEEDLE	C3	TREE	WOODY	2011-09-06	10	DAY	12.2	12.2	54.6	NA	NA	0.2	1	NA	-13.7255	-113.107	-6.88839	-46.2189	-1.2341	-14.2695	NO	0.778751	1.42628	0.546	26.5	23.6667	10.5094	94.9409	-6.88455	-70.1293	18.8684	64.7797	5.69351	33.4976	0.698252	0.4829	11.8501	15.5667	-4.39672	-79.2337	-3.30277	-15.0529
NW_China_Zhao	Pailugou_2900	Picea	crassifolia	Pinaceae	GYMNO	NEEDLE	C3	TREE	WOODY	2011-09-06	11	DAY	12.3	12.3	58.6	NA	NA	0.2	1	NA	-12.2843	-88.4961	-7.54598	-48.7959	0.0272854	-12.522	NO	0.841318	1.4357	0.586	26.5	23.6667	10.5001	94.8091	-4.77435	-41.7368	18.7591	78.7594	7.63084	38.1347	0.593219	0.515807	11.0716	26.1204	-12.7403	-62.4523	9.77825	-3.54203
NW_China_Zhao	Pailugou_2900	Picea	crassifolia	Pinaceae	GYMNO	NEEDLE	C3	TREE	WOODY	2011-09-06	12	DAY	12.8	12.8	56.2	NA	NA	0.2	1	NA	-13.0238	-98.7084	-7.59912	-48.2539	0.711621	-11.7165	NO	0.833773	1.48358	0.562	26.5	23.6667	10.4533	94.153	-5.46619	-53.0126	19.0775	72.8967	8.37438	38.3898	0.561034	0.473367	11.3334	21.1253	-17.4095	-69.542	5.48173	-9.28314
NW_China_Zhao	Pailugou_2900	Picea	crassifolia	Pinaceae	GYMNO	NEEDLE	C3	TREE	WOODY	2011-09-06	13	DAY	8.69999	8.69999	82.4	NA	NA	0.2	1	NA	-12.5699	-96.6307	-7.3221	-46.9029	-2.32138	-17.7333	NO	0.930493	1.12924	0.824	26.5	23.6667	10.8444	99.6761	-5.28648	-52.1749	11.1557	56.9792	5.03761	30.6051	0.548426	0.462872	3.75189	7.40381	0.837745	-22.6113	3.9283	-9.88308
NW_China_Zhao	Pailugou_2900	Picea	crassifolia	Pinaceae	GYMNO	NEEDLE	C3	TREE	WOODY	2011-09-06	14	DAY	10.2	10.2	66.3	NA	NA	0.2	1	NA	-12.8659	-99.9806	-7.59969	-49.2699	-0.557883	-12.495	NO	0.828154	1.2491	0.663	26.5	23.6667	10.6993	97.6172	-5.30655	-53.3387	16.1694	67.5558	7.09574	38.6807	0.561164	0.427426	8.44687	14.9574	-8.03198	-52.6176	2.94673	-10.8862
NW_China_Zhao	Pailugou_2900	Picea	crassifolia	Pinaceae	GYMNO	NEEDLE	C3	TREE	WOODY	2011-09-06	15	DAY	9.3	9.3	71.3	NA	NA	0.2	1	NA	-12.5719	-93.3811	-7.95934	-50.1502	1.30647	-7.53074	NO	0.838423	1.17591	0.713	26.5	23.6667	10.7861	98.8471	-4.6496	-45.5134	15.1227	70.6521	9.34015	44.8697	0.382374	0.364921	7.04297	16.9587	-17.9825	-39.385	7.19438	-8.31655
NW_China_Zhao	Pailugou_2900	Picea	crassifolia	Pinaceae	GYMNO	NEEDLE	C3	TREE	WOODY	2011-09-06	16	DAY	9.19999	9.19999	67	NA	NA	0.2	1	NA	-13.602	-102.686	-7.97942	-50.9462	-0.522312	-15.377	NO	0.782569	1.16801	0.67	26.5	23.6667	10.7958	98.9848	-5.66778	-54.5174	15.7968	67.4256	7.51709	37.4786	0.524137	0.444149	7.69129	13.0443	-11.1985	-48.486	6.12968	-9.17513
NW_China_Zhao	Pailugou_2900	Picea	crassifolia	Pinaceae	GYMNO	NEEDLE	C3	TREE	WOODY	2011-09-06	17	DAY	7.6	7.6	86.8	NA	NA	0.2	1	NA	-11.3084	-91.0223	-8.08565	-51.1205	-1.00243	-10.7325	NO	0.90958	1.0479	0.868	26.5	23.6667	10.9523	101.215	-3.24903	-42.0515	11.6376	64.46	7.14095	42.5639	0.386389	0.339685	3.45785	10.0443	-2.71302	-17.6185	-0.554994	-16.0592
NW_China_Zhao	Pailugou_2900	Picea	crassifolia	Pinaceae	GYMNO	NEEDLE	C3	TREE	WOODY	2011-09-06	18	DAY	7.3	7.3	87	NA	NA	0.2	1	NA	-12.3588	-96.6705	-7.74101	-50.1294	0.428179	-5.38334	NO	0.893174	1.02664	0.87	26.5	23.6667	10.982	101.639	-4.65381	-48.9973	10.3715	58.068	8.23292	47.1075	0.206201	0.188753	2.55025	5.02772	-8.80877	-15.3743	2.1999	-11.7668
NW_China_Zhao	Pailugou_2900	Picea	crassifolia	Pinaceae	GYMNO	NEEDLE	C3	TREE	WOODY	2011-09-07	9	DAY	6.4	6.4	69.4	NA	NA	0.2	1	NA	-15.1465	-113.637	-7.57579	-47.8339	-2.27241	-11.3476	NO	0.669784	0.965107	0.694	26.5	23.6667	11.0716	102.922	-7.62853	-69.1091	13.9175	58.0115	5.34386	38.3193	0.616034	0.339453	6.23631	7.40266	6.83174	-42.4878	7.53502	-8.08083
NW_China_Zhao	Pailugou_2900	Picea	crassifolia	Pinaceae	GYMNO	NEEDLE	C3	TREE	WOODY	2011-09-07	10	DAY	10.6	10.6	50	NA	NA	0.2	1	NA	-14.5124	-107.481	-7.58275	-49.134	-2.32597	-9.35219	NO	0.64145	1.2829	0.5	26.5	23.6667	10.661	97.0757	-6.98262	-61.3619	20.5237	76.3984	5.29694	41.8375	0.741911	0.452378	12.7853	23.5106	9.25559	-78.7721	8.61838	-5.50096
NW_China_Zhao	Pailugou_2900	Picea	crassifolia	Pinaceae	GYMNO	NEEDLE	C3	TREE	WOODY	2011-09-07	11	DAY	12.9	12.9	35.9	NA	NA	0.2	1	NA	-14.7419	-105.444	-7.21529	-46.5537	-1.71256	-6.41819	NO	0.536104	1.49333	0.359	26.5	23.6667	10.444	94.0223	-7.58127	-61.7656	24.8578	86.3603	5.54273	42.0952	0.777022	0.512563	17.4631	35.7862	7.28228	-103.919	12.491	-1.11546
NW_China_Zhao	Pailugou_2900	Picea	crassifolia	Pinaceae	GYMNO	NEEDLE	C3	TREE	WOODY	2011-09-07	12	DAY	12.7	12.7	42	NA	NA	0.2	1	NA	-14.1672	-99.8325	-7.00182	-46.8442	4.14586	-0.907965	NO	0.619035	1.47389	0.42	26.5	23.6667	10.4626	94.2838	-7.21592	-55.5925	22.931	83.7544	11.2263	48.1938	0.510433	0.424582	15.7687	32.9868	-34.0749	-93.1624	13.5053	2.13485
NW_China_Zhao	Pailugou_2900	Picea	crassifolia	Pinaceae	GYMNO	NEEDLE	C3	TREE	WOODY	2011-09-07	13	DAY	13.6	13.6	39.4	NA	NA	0.2	1	NA	-13.1681	-92.8049	-6.56842	-44.4942	4.93683	2.71921	NO	0.615871	1.56312	0.394	26.5	23.6667	10.379	93.113	-6.64332	-50.5604	23.96	87.0147	11.5813	49.412	0.51664	0.432142	17.2342	38.6489	-36.7754	-99.2249	12.5399	2.58616
NW_China_Zhao	Pailugou_2900	Picea	crassifolia	Pinaceae	GYMNO	NEEDLE	C3	TREE	WOODY	2011-09-07	14	DAY	14.1	14.1	36.3	NA	NA	0.2	1	NA	-12.1056	-82.6448	-7.31299	-47.6722	6.42918	5.06546	NO	0.586143	1.61472	0.363	26.5	23.6667	10.3329	92.469	-4.82795	-36.7233	25.6171	94.3755	13.8434	55.3776	0.459603	0.41322	18.1168	42.2042	-46.368	-102.73	14.2003	1.90028
NW_China_Zhao	Pailugou_2900	Picea	crassifolia	Pinaceae	GYMNO	NEEDLE	C3	TREE	WOODY	2011-09-07	15	DAY	14.1	14.1	38	NA	NA	0.2	1	NA	-11.9363	-80.6945	-7.1742	-47.3402	11.057	12.4904	NO	0.613593	1.61472	0.38	26.5	23.6667	10.3329	92.469	-4.79647	-35.0118	25.0911	93.9645	18.363	62.8038	0.268149	0.331622	17.7369	42.176	-75.9658	-99.7194	14.7956	3.35992
NW_China_Zhao	Pailugou_2900	Picea	crassifolia	Pinaceae	GYMNO	NEEDLE	C3	TREE	WOODY	2011-09-07	16	DAY	14.3	14.3	33.8	NA	NA	0.2	1	NA	-12.1954	-83.7451	-7.5476	-49.2741	13.3951	14.8734	NO	0.552891	1.63577	0.338	26.5	23.6667	10.3145	92.2128	-4.68314	-36.2576	26.4392	95.9397	21.1019	67.4721	0.201869	0.296724	18.6921	41.9383	-92.2872	-107.598	13.818	1.20754
NW_China_Zhao	Pailugou_2900	Picea	crassifolia	Pinaceae	GYMNO	NEEDLE	C3	TREE	WOODY	2011-09-07	17	DAY	13.3	13.3	33.5	NA	NA	0.2	1	NA	-12.2627	-87.2433	-7.36149	-46.479	12.3702	15.344	NO	0.51351	1.53287	0.335	26.5	23.6667	10.4068	93.5016	-4.93756	-42.7514	26.5414	95.0507	19.878	64.8366	0.251055	0.317874	18.9845	44.1538	-83.6177	-107.722	10.8583	-3.25087
NW_China_Zhao	Pailugou_2900	Picea	crassifolia	Pinaceae	GYMNO	NEEDLE	C3	TREE	WOODY	2011-09-07	18	DAY	12.8	12.8	39.9	NA	NA	0.2	1	NA	-12.2299	-86.3373	-7.07388	-48.162	14.0919	17.1039	NO	0.591949	1.48358	0.399	26.5	23.6667	10.4533	94.153	-5.19274	-40.1069	24.4527	92.2065	21.3165	68.5683	0.128255	0.256361	17.2059	39.6036	-95.6309	-98.0433	11.5018	1.43499
NW_China_Zhao	Pailugou_2900	Picea	crassifolia	Pinaceae	GYMNO	NEEDLE	C3	TREE	WOODY	2011-09-08	9	DAY	6.7	6.7	78.3	NA	NA	0.2	1	NA	-12.214	-104.103	-6.97947	-45.8886	6.73952	6.89734	NO	0.771447	0.985245	0.783	26.5	23.6667	11.0416	102.493	-5.27133	-61.0144	12.6826	55.4838	13.8154	55.3247	-0.0893217	0.00286734	5.6146	7.04914	-47.0188	-37.8676	-6.39102	-18.8438
NW_China_Zhao	Pailugou_2900	Picea	crassifolia	Pinaceae	GYMNO	NEEDLE	C3	TREE	WOODY	2011-09-08	10	DAY	9.49999	9.49999	63.1	NA	NA	0.2	1	NA	-12.2454	-98.8559	-7.2	-42.8648	6.539	8.01738	NO	0.75205	1.19184	0.631	26.5	23.6667	10.7667	98.5724	-5.08203	-58.4986	17.4092	67.6151	13.8386	53.1609	0.205096	0.213771	10.0839	21.852	-44.2947	-58.8189	-0.892346	-17.8424
NW_China_Zhao	Pailugou_2900	Picea	crassifolia	Pinaceae	GYMNO	NEEDLE	C3	TREE	WOODY	2011-09-08	11	DAY	10.1	10.1	64.5	NA	NA	0.2	1	NA	-11.7977	-88.3105	-7.4153	-48.235	6.14394	8.24786	NO	0.8003	1.24078	0.645	26.5	23.6667	10.7089	97.753	-4.41517	-42.1065	17.3388	77.1624	13.6605	59.3454	0.212143	0.230904	9.79498	25.2055	-40.9037	-53.1543	6.07131	-6.7852
NW_China_Zhao	Pailugou_2900	Picea	crassifolia	Pinaceae	GYMNO	NEEDLE	C3	TREE	WOODY	2011-09-08	12	DAY	11.6	11.6	62.1	NA	NA	0.2	1	NA	-11.3513	-80.2231	-6.62211	-45.015	7.99821	12.9449	NO	0.851355	1.37094	0.621	26.5	23.6667	10.566	95.7356	-4.76072	-36.8677	17.7279	80.4773	14.7178	60.692	0.169797	0.24585	10.9884	31.8396	-51.0408	-56.0679	10.5873	1.2181
NW_China_Zhao	Pailugou_2900	Picea	crassifolia	Pinaceae	GYMNO	NEEDLE	C3	TREE	WOODY	2011-09-08	13	DAY	12.2	12.2	65.3	NA	NA	0.2	1	NA	-11.6542	-82.9005	-7.22865	-47.3098	8.97454	11.5831	NO	0.931363	1.42628	0.653	26.5	23.6667	10.5094	94.9409	-4.45775	-37.3582	16.8601	77.2219	16.3212	61.8174	0.0319638	0.199483	9.50956	26.2588	-60.2132	-49.8176	10.3329	-1.69622
NW_China_Zhao	Pailugou_2900	Picea	crassifolia	Pinaceae	GYMNO	NEEDLE	C3	TREE	WOODY	2011-09-08	14	DAY	13.7	13.7	61.1	NA	NA	0.2	1	NA	-11.3416	-85.3136	-7.48873	-49.0642	11.0901	16.2266	NO	0.961301	1.57332	0.611	26.5	23.6667	10.3697	92.9838	-3.88199	-38.1198	18.3886	77.5893	18.719	68.6594	-0.0179666	0.115092	10.7622	24.7183	-72.4944	-61.3793	5.41959	-7.06384
NW_China_Zhao	Pailugou_2900	Picea	crassifolia	Pinaceae	GYMNO	NEEDLE	C3	TREE	WOODY	2011-09-08	15	DAY	13.1	13.1	57.8	NA	NA	0.2	1	NA	-11.3062	-83.9784	-7.06179	-47.4431	11.5176	16.5919	NO	0.874504	1.51298	0.578	26.5	23.6667	10.4254	93.7616	-4.27457	-38.355	19.2285	80.4375	18.7115	67.2243	0.0268853	0.164267	12.0309	29.1782	-75.5488	-67.069	6.47096	-4.15847
NW_China_Zhao	Pailugou_2900	Picea	crassifolia	Pinaceae	GYMNO	NEEDLE	C3	TREE	WOODY	2011-09-08	16	DAY	12.8	12.8	57	NA	NA	0.2	1	NA	-11.2514	-85.7285	-7.61105	-48.884	10.7999	16.9542	NO	0.845641	1.48358	0.57	26.5	23.6667	10.4533	94.153	-3.66826	-38.7381	19.8546	81.1281	18.5522	69.2221	0.0655999	0.146755	12.0925	28.2782	-69.4452	-68.4616	4.28269	-9.39204
NW_China_Zhao	Pailugou_2900	Picea	crassifolia	Pinaceae	GYMNO	NEEDLE	C3	TREE	WOODY	2011-09-08	17	DAY	11.6	11.6	61.3	NA	NA	0.2	1	NA	-11.7798	-94.0983	-7.34588	-47.5839	10.094	15.0477	NO	0.840388	1.37094	0.613	26.5	23.6667	10.566	95.7356	-4.46674	-48.8383	18.1628	72.9675	17.5689	65.7608	0.0326975	0.0987659	10.6835	21.9114	-65.7041	-63.5564	0.140064	-13.1044
NW_China_Zhao	Pailugou_2900	Potentilla	fruiticosa	Rosaceae	ANGIO	BROAD	C3	SHRUB	WOODY	2011-09-06	9	DAY	11.1	11.1	67.5	NA	NA	0.2	1	NA	-13.7082	-115.601	-3.82748	-31.1943	-2.74521	-21.5836	NO	0.895238	1.32628	0.675	26.5	23.6667	10.6133	96.4032	-9.91872	-87.1242	12.5511	40.3582	1.08643	9.92016	0.913439	0.754197	8.67554	7.90501	0.378089	-61.4993	-5.93478	-7.77442
NW_China_Zhao	Pailugou_2900	Potentilla	fruiticosa	Rosaceae	ANGIO	BROAD	C3	SHRUB	WOODY	2011-09-06	11	DAY	12.3	12.3	58.6	NA	NA	0.2	1	NA	-12.2843	-88.4961	-4.09953	-32.5944	0.766414	-9.12789	NO	0.841318	1.4357	0.586	26.5	23.6667	10.5001	94.8091	-8.21845	-57.7852	16.7197	68.4635	4.88598	24.2572	0.707771	0.645692	12.5516	33.6375	-15.2592	-66.7753	9.77825	7.96244
NW_China_Zhao	Pailugou_2900	Potentilla	fruiticosa	Rosaceae	ANGIO	BROAD	C3	SHRUB	WOODY	2011-09-06	13	DAY	8.69999	8.69999	82.4	NA	NA	0.2	1	NA	-12.5699	-96.6307	-3.97077	-30.0812	2.97617	-0.602643	NO	0.930493	1.12924	0.824	26.5	23.6667	10.8444	99.6761	-8.63338	-68.6135	8.36792	42.0837	6.97464	30.3928	0.166503	0.277802	4.36392	10.7366	-24.412	-24.1748	3.9283	0.453583
NW_China_Zhao	Pailugou_2900	Potentilla	fruiticosa	Rosaceae	ANGIO	BROAD	C3	SHRUB	WOODY	2011-09-06	15	DAY	9.3	9.3	71.3	NA	NA	0.2	1	NA	-12.5719	-93.3811	-4.46288	-31.1528	2.11318	1.42545	NO	0.838423	1.17591	0.713	26.5	23.6667	10.7861	98.8471	-8.14541	-64.2292	12.6033	55.9887	6.60554	33.6258	0.475887	0.399418	8.08415	23.0917	-15.48	-41.5816	7.19438	0.934077
NW_China_Zhao	Pailugou_2900	Potentilla	fruiticosa	Rosaceae	ANGIO	BROAD	C3	SHRUB	WOODY	2011-09-06	17	DAY	7.6	7.6	86.8	NA	NA	0.2	1	NA	-11.3084	-91.0223	-4.96194	-35.7427	1.08858	-4.21778	NO	0.90958	1.0479	0.868	26.5	23.6667	10.9523	101.215	-6.37812	-57.3287	8.8918	49.8572	6.08069	32.6935	0.316146	0.344258	3.88574	12.3325	-12.9264	-18.7534	-0.554994	-6.3037
NW_China_Zhao	Pailugou_2900	Potentilla	fruiticosa	Rosaceae	ANGIO	BROAD	C3	SHRUB	WOODY	2011-09-07	10	DAY	10.6	10.6	50	NA	NA	0.2	1	NA	-14.5124	-107.481	-4.33595	-31.5545	0.365952	-2.49613	NO	0.64145	1.2829	0.5	26.5	23.6667	10.661	97.0757	-10.2208	-78.4004	18.8874	67.0522	4.72238	30.0051	0.749972	0.552511	14.4695	33.3819	-5.42374	-82.3743	8.61838	3.36591
NW_China_Zhao	Pailugou_2900	Potentilla	fruiticosa	Rosaceae	ANGIO	BROAD	C3	SHRUB	WOODY	2011-09-07	12	DAY	12.7	12.7	42	NA	NA	0.2	1	NA	-14.1672	-99.8325	-3.83199	-33.2899	12.9263	29.457	NO	0.619035	1.47389	0.42	26.5	23.6667	10.4626	94.2838	-10.375	-68.8341	21.5903	77.6686	16.8227	64.9077	0.220822	0.1643	17.6756	41.7931	-73.9532	-99.6119	13.5053	14.1659
NW_China_Zhao	Pailugou_2900	Potentilla	fruiticosa	Rosaceae	ANGIO	BROAD	C3	SHRUB	WOODY	2011-09-07	14	DAY	14.1	14.1	36.3	NA	NA	0.2	1	NA	-12.1056	-82.6448	-2.90823	-25.3013	17.6679	31.6078	NO	0.586143	1.61472	0.363	26.5	23.6667	10.3329	92.469	-9.22423	-58.8321	24.0048	85.6079	20.6362	58.3863	0.14033	0.31798	21.0268	58.1407	-109.736	-110.073	14.2003	14.9618
NW_China_Zhao	Pailugou_2900	Potentilla	fruiticosa	Rosaceae	ANGIO	BROAD	C3	SHRUB	WOODY	2011-09-07	16	DAY	14.3	14.3	33.8	NA	NA	0.2	1	NA	-12.1954	-83.7451	-3.94634	-35.2112	17.5069	27.1367	NO	0.552891	1.63577	0.338	26.5	23.6667	10.3145	92.2128	-8.28174	-50.3052	25.2103	90.7538	21.5382	64.6233	0.145658	0.287927	21.1645	52.347	-112.919	-116.969	13.818	15.9487
NW_China_Zhao	Pailugou_2900	Potentilla	fruiticosa	Rosaceae	ANGIO	BROAD	C3	SHRUB	WOODY	2011-09-07	18	DAY	12.8	12.8	39.9	NA	NA	0.2	1	NA	-12.2299	-86.3373	-5.65809	-44.6059	15.6675	27.1784	NO	0.591949	1.48358	0.399	26.5	23.6667	10.4533	94.153	-6.60919	-43.6797	23.8816	90.6467	21.4469	75.1358	0.101949	0.171114	18.0884	41.9974	-98.1616	-102.71	11.5018	9.19381
NW_China_Zhao	Pailugou_2900	Polygonum	viviparum	Polygonaceae	ANGIO	BROAD	C3	HERB	HERB	2011-09-06	9	DAY	11.1	11.1	67.5	NA	NA	0.2	1	NA	-13.7082	-115.601	-5.66069	-36.2426	-5.52955	-29.3674	NO	0.895238	1.32628	0.675	26.5	23.6667	10.6133	96.4032	-8.09336	-82.3423	13.7963	43.8971	0.131885	7.13378	0.990441	0.837489	8.05747	6.06355	14.869	-58.3962	-5.93478	-17.5955
NW_China_Zhao	Pailugou_2900	Polygonum	viviparum	Polygonaceae	ANGIO	BROAD	C3	HERB	HERB	2011-09-06	11	DAY	12.3	12.3	58.6	NA	NA	0.2	1	NA	-12.2843	-88.4961	-4.85557	-34.4755	-2.21939	-13.2782	NO	0.841318	1.4357	0.586	26.5	23.6667	10.5001	94.8091	-7.46497	-55.9495	17.1659	69.6412	2.64904	21.9542	0.84568	0.684752	12.2269	32.7647	4.47698	-65.0507	9.77825	3.77024
NW_China_Zhao	Pailugou_2900	Polygonum	viviparum	Polygonaceae	ANGIO	BROAD	C3	HERB	HERB	2011-09-06	13	DAY	8.69999	8.69999	82.4	NA	NA	0.2	1	NA	-12.5699	-96.6307	-5.00745	-34.4103	-0.625475	-4.29385	NO	0.930493	1.12924	0.824	26.5	23.6667	10.8444	99.6761	-7.60048	-64.4377	9.22826	45.8675	4.40403	31.1897	0.522767	0.320004	4.1746	9.87889	0.709952	-23.5179	3.9283	-3.63382
NW_China_Zhao	Pailugou_2900	Polygonum	viviparum	Polygonaceae	ANGIO	BROAD	C3	HERB	HERB	2011-09-06	15	DAY	9.3	9.3	71.3	NA	NA	0.2	1	NA	-12.5719	-93.3811	-5.19917	-41.2639	-0.767042	-1.66762	NO	0.838423	1.17591	0.713	26.5	23.6667	10.7861	98.8471	-7.41129	-54.3603	13.1323	63.7208	4.4553	41.3005	0.660739	0.351851	7.8649	19.8275	4.46872	-43.0917	7.19438	4.93004
NW_China_Zhao	Pailugou_2900	Polygonum	viviparum	Polygonaceae	ANGIO	BROAD	C3	HERB	HERB	2011-09-06	17	DAY	7.6	7.6	86.8	NA	NA	0.2	1	NA	-11.3084	-91.0223	-6.13124	-40.9301	-0.662986	-2.93127	NO	0.90958	1.0479	0.868	26.5	23.6667	10.9523	101.215	-5.20911	-52.23	9.91761	54.7308	5.50199	39.6205	0.445231	0.276085	3.72557	11.5606	2.37261	-18.2439	-0.554994	-10.5571
NW_China_Zhao	Pailugou_2900	Polygonum	viviparum	Polygonaceae	ANGIO	BROAD	C3	HERB	HERB	2011-09-07	10	DAY	10.6	10.6	50	NA	NA	0.2	1	NA	-14.5124	-107.481	-7.3645	-42.7646	-3.80158	-17.9981	NO	0.64145	1.2829	0.5	26.5	23.6667	10.661	97.0757	-7.20095	-67.6076	20.4134	72.9724	3.58936	25.873	0.824167	0.645441	12.8985	27.0872	12.4146	-76.1012	8.61838	-9.99997
NW_China_Zhao	Pailugou_2900	Polygonum	viviparum	Polygonaceae	ANGIO	BROAD	C3	HERB	HERB	2011-09-07	12	DAY	12.7	12.7	42	NA	NA	0.2	1	NA	-14.1672	-99.8325	-7.62439	-38.6296	10.9091	31.7052	NO	0.619035	1.47389	0.42	26.5	23.6667	10.4626	94.2838	-6.5931	-63.6621	23.1954	80.0456	18.6759	73.161	0.194845	0.0860084	15.3941	38.3239	-55.5674	-84.8291	13.5053	-10.9173
NW_China_Zhao	Pailugou_2900	Polygonum	viviparum	Polygonaceae	ANGIO	BROAD	C3	HERB	HERB	2011-09-07	14	DAY	14.1	14.1	36.3	NA	NA	0.2	1	NA	-12.1056	-82.6448	-4.97705	-32.6514	14.646	36.1039	NO	0.586143	1.61472	0.363	26.5	23.6667	10.3329	92.469	-7.16424	-51.6809	24.7603	88.4439	19.7212	71.076	0.203516	0.196371	19.66	52.9046	-81.064	-104.375	14.2003	5.6331
NW_China_Zhao	Pailugou_2900	Polygonum	viviparum	Polygonaceae	ANGIO	BROAD	C3	HERB	HERB	2011-09-07	16	DAY	14.3	14.3	33.8	NA	NA	0.2	1	NA	-12.1954	-83.7451	-4.75824	-33.0964	15.8789	36.2016	NO	0.552891	1.63577	0.338	26.5	23.6667	10.3145	92.2128	-7.47271	-52.3824	25.4866	89.9869	20.7358	71.67	0.186405	0.203551	20.6071	53.9123	-90.8293	-110.944	13.818	7.39928
NW_China_Zhao	Pailugou_2900	Polygonum	viviparum	Polygonaceae	ANGIO	BROAD	C3	HERB	HERB	2011-09-07	18	DAY	12.8	12.8	39.9	NA	NA	0.2	1	NA	-12.2299	-86.3373	-5.56665	-38.3937	20.1252	43.9902	NO	0.591949	1.48358	0.399	26.5	23.6667	10.4533	94.153	-6.70054	-49.8578	23.8448	87.9496	25.8357	85.6732	-0.0834917	0.0258827	18.1454	46.1792	-117.011	-98.9843	11.5018	3.74648
NW_China_Zhao	Pailugou_2900	Picea	crassifolia	Pinaceae	GYMNO	NEEDLE	C3	TREE	WOODY	2011-06-23	9	DAY	15.9	15.9	42.9	NA	NA	0.2	1	NA	-17.3228	-109.511	-7.53935	-54.2679	-3.52936	-16.4723	NO	0.77781	1.81308	0.429	26.5	23.6667	10.1689	90.1888	-9.8578	-58.4132	21.1822	77.6019	4.04045	39.9644	0.809253	0.485008	13.4832	19.1227	11.7626	-88.7428	29.0715	20.4492
NW_China_Zhao	Pailugou_2900	Picea	crassifolia	Pinaceae	GYMNO	NEEDLE	C3	TREE	WOODY	2011-06-23	10	DAY	18.1	18.1	26.6	NA	NA	0.2	1	NA	-19.6958	-127.253	-7.42408	-54.5251	0.288171	-15.5917	NO	0.554434	2.08434	0.266	26.5	23.6667	9.97265	87.4802	-12.3635	-76.9216	26.2961	84.1201	7.76994	41.1787	0.704522	0.510477	18.6768	25.0083	-17.897	-124.406	30.3136	21.9862
NW_China_Zhao	Pailugou_2900	Picea	crassifolia	Pinaceae	GYMNO	NEEDLE	C3	TREE	WOODY	2011-06-23	11	DAY	17.9	17.9	32.6	NA	NA	0.2	1	NA	-19.3151	-126.443	-7.14856	-53.8737	3.85471	-11.1761	NO	0.671002	2.05829	0.326	26.5	23.6667	9.9903	87.7229	-12.2541	-76.7015	23.995	77.8754	11.0825	45.1288	0.538133	0.4205	16.6749	19.8063	-42.0138	-113.593	28.0777	21.3315
NW_China_Zhao	Pailugou_2900	Picea	crassifolia	Pinaceae	GYMNO	NEEDLE	C3	TREE	WOODY	2011-06-23	12	DAY	18.7	18.7	27.8	NA	NA	0.2	1	NA	-18.6331	-121.809	-7.67969	-55.5426	4.67498	-9.22247	NO	0.601657	2.16423	0.278	26.5	23.6667	9.91993	86.7561	-11.0382	-70.1639	26.1437	84.128	12.4503	49.0442	0.523774	0.417029	18.2632	23.9127	-46.6223	-122.193	27.2557	18.1419
NW_China_Zhao	Pailugou_2900	Picea	crassifolia	Pinaceae	GYMNO	NEEDLE	C3	TREE	WOODY	2011-06-23	13	DAY	19.4	19.4	30.9	NA	NA	0.2	1	NA	-18.0139	-121.903	-7.52868	-54.8864	7.60796	-5.58266	NO	0.698596	2.26083	0.309	26.5	23.6667	9.85883	85.919	-10.5648	-70.9086	25.0542	79.8845	15.2515	52.167	0.391261	0.34697	17.3369	20.6135	-66.4463	-118.081	22.2084	13.6097
NW_China_Zhao	Pailugou_2900	Picea	crassifolia	Pinaceae	GYMNO	NEEDLE	C3	TREE	WOODY	2011-06-23	14	DAY	20.1	20.1	28.9	NA	NA	0.2	1	NA	-17.2275	-114.762	-7.75591	-59.9458	8.78049	-5.30296	NO	0.682382	2.36118	0.289	26.5	23.6667	9.79819	85.0902	-9.54562	-58.3121	26.0386	85.0628	16.6657	58.1273	0.359963	0.316654	18.0807	20.0179	-75.5469	-124.628	23.0575	18.0528
NW_China_Zhao	Pailugou_2900	Picea	crassifolia	Pinaceae	GYMNO	NEEDLE	C3	TREE	WOODY	2011-06-23	15	DAY	19.2	19.2	31.8	NA	NA	0.2	1	NA	-16.9649	-115.721	-7.4847	-54.3865	11.6007	1.40873	NO	0.710047	2.23285	0.318	26.5	23.6667	9.87624	86.1573	-9.55171	-64.8623	25.0603	81.2853	19.2293	59.0042	0.232677	0.27411	17.388	22.478	-91.3969	-116.626	19.9982	11.5514
NW_China_Zhao	Pailugou_2900	Picea	crassifolia	Pinaceae	GYMNO	NEEDLE	C3	TREE	WOODY	2011-06-23	16	DAY	19.3	19.3	30.3	NA	NA	0.2	1	NA	-16.2337	-108.677	-7.7665	-56.9637	14.9142	11.2734	NO	0.680781	2.2468	0.303	26.5	23.6667	9.86753	86.0381	-8.5335	-54.8375	25.9091	85.9077	22.8582	72.359	0.117755	0.157712	17.9414	24.0503	-108.04	-119.481	21.1923	13.4305
NW_China_Zhao	Pailugou_2900	Picea	crassifolia	Pinaceae	GYMNO	NEEDLE	C3	TREE	WOODY	2011-06-23	17	DAY	19.6	19.6	29.1	NA	NA	0.2	1	NA	-16.5767	-111.195	-7.55209	-57.6387	13.8213	10.4142	NO	0.666132	2.28911	0.291	26.5	23.6667	9.84146	85.6814	-9.09333	-56.8324	26.1427	85.9435	21.536	72.2153	0.176212	0.159735	18.3931	23.3512	-100.156	-123.794	21.4187	15.9143
NW_China_Zhao	Pailugou_2900	Picea	crassifolia	Pinaceae	GYMNO	NEEDLE	C3	TREE	WOODY	2011-06-23	18	DAY	19.2	19.2	28	NA	NA	0.2	1	NA	-16.6383	-106.771	-7.57366	-54.6938	15.6959	12.0006	NO	0.625199	2.23285	0.28	26.5	23.6667	9.87624	86.1573	-9.1338	-55.09	26.562	87.9113	23.4472	70.5532	0.117266	0.19745	18.7871	28.4093	-113.567	-121.888	26.3356	17.9804
NW_China_Zhao	Pailugou_2900	Picea	crassifolia	Pinaceae	GYMNO	NEEDLE	C3	TREE	WOODY	2011-06-25	9	DAY	9.8	9.8	94.1	NA	NA	0.2	1	NA	-16.0698	-131.97	-7.64028	-55.7819	3.3655	-15.3729	NO	1.14434	1.21609	0.941	26.5	23.6667	10.7377	98.1618	-8.4944	-80.6894	4.23898	16.3133	11.0905	42.7963	-1.61632	-1.6234	-3.43368	-40.3786	-42.2969	-12.9092	-3.41209	-12.7342
NW_China_Zhao	Pailugou_2900	Picea	crassifolia	Pinaceae	GYMNO	NEEDLE	C3	TREE	WOODY	2011-06-25	10	DAY	12	12	78.1	NA	NA	0.2	1	NA	-15.9484	-132.077	-7.02931	-52.0956	3.80465	-12.9066	NO	1.09935	1.40762	0.781	26.5	23.6667	10.5282	95.205	-8.9822	-84.3775	9.30389	28.7088	10.9107	41.3428	-0.172698	-0.440074	2.20918	-24.8824	-43.3438	-42.5559	-4.49045	-12.5199
NW_China_Zhao	Pailugou_2900	Picea	crassifolia	Pinaceae	GYMNO	NEEDLE	C3	TREE	WOODY	2011-06-25	11	DAY	13.9	13.9	62.9	NA	NA	0.2	1	NA	-12.9553	-103.903	-8.76408	-65.25	1.48335	-21.0468	NO	1.00257	1.5939	0.629	26.5	23.6667	10.3513	92.7261	-4.22826	-41.3511	17.5974	73.899	10.338	47.2888	0.412526	0.360089	8.67913	3.82702	-32.9136	-65.6061	-0.260638	-7.52499
NW_China_Zhao	Pailugou_2900	Picea	crassifolia	Pinaceae	GYMNO	NEEDLE	C3	TREE	WOODY	2011-06-25	12	DAY	14.7	14.7	62.5	NA	NA	0.2	1	NA	-13.3389	-104.244	-9.02924	-65.6639	2.42506	-18.3395	NO	1.04913	1.67861	0.625	26.5	23.6667	10.2778	91.7024	-4.3489	-41.2913	17.5715	73.2176	11.5587	50.6503	0.342192	0.308223	8.38359	2.74598	-37.74	-64.3227	2.46712	-6.5001
NW_China_Zhao	Pailugou_2900	Picea	crassifolia	Pinaceae	GYMNO	NEEDLE	C3	TREE	WOODY	2011-06-25	13	DAY	14.5	14.5	62.4	NA	NA	0.2	1	NA	-11.6003	-87.1684	-7.80621	-60.3598	4.1971	-15.6605	NO	1.03401	1.65707	0.624	26.5	23.6667	10.2961	91.9572	-3.82397	-28.5308	17.952	82.2338	12.0977	47.5706	0.326106	0.42152	10.0057	16.9105	-49.2373	-63.1348	5.6342	2.06095
NW_China_Zhao	Pailugou_2900	Picea	crassifolia	Pinaceae	GYMNO	NEEDLE	C3	TREE	WOODY	2011-06-25	14	DAY	14.6	14.6	62	NA	NA	0.2	1	NA	-12.9919	-93.8856	-8.68164	-62.5392	4.32716	-14.6424	NO	1.03404	1.66781	0.62	26.5	23.6667	10.287	91.8297	-4.34805	-33.4375	17.7371	79.0139	13.1227	51.092	0.260152	0.353379	8.90143	11.5332	-49.2597	-59.6782	10.05	1.3469
NW_China_Zhao	Pailugou_2900	Picea	crassifolia	Pinaceae	GYMNO	NEEDLE	C3	TREE	WOODY	2011-06-25	15	DAY	15.1	15.1	65.3	NA	NA	0.2	1	NA	-15.4311	-107.538	-8.05246	-60.8841	4.19824	-16.2408	NO	1.12474	1.72242	0.653	26.5	23.6667	10.2414	91.195	-7.43857	-49.6781	14.6239	64.7581	12.3502	47.5376	0.155482	0.26592	6.45368	-0.0687698	-49.8267	-51.6982	15.9115	9.83044
NW_China_Zhao	Pailugou_2900	Picea	crassifolia	Pinaceae	GYMNO	NEEDLE	C3	TREE	WOODY	2011-06-25	16	DAY	14.8	14.8	63.7	NA	NA	0.2	1	NA	-15.3154	-106.961	-8.46831	-61.8365	5.0107	-14.4502	NO	1.07619	1.68947	0.637	26.5	23.6667	10.2687	91.5753	-6.90554	-48.0991	15.543	67.5081	13.5941	50.5097	0.125386	0.251798	6.94306	1.49712	-54.5357	-54.0474	15.5616	7.14516
NW_China_Zhao	Pailugou_2900	Picea	crassifolia	Pinaceae	GYMNO	NEEDLE	C3	TREE	WOODY	2011-06-25	17	DAY	14.7	14.7	59.6	NA	NA	0.2	1	NA	-16.039	-110.153	-7.98176	-59.3	4.18794	-15.7968	NO	1.00045	1.67861	0.596	26.5	23.6667	10.2778	91.7024	-8.12207	-54.0588	16.2034	66.967	12.2676	46.2455	0.242898	0.309428	8.09229	3.69583	-49.3003	-61.0425	18.1589	10.9178
NW_China_Zhao	Pailugou_2900	Picea	crassifolia	Pinaceae	GYMNO	NEEDLE	C3	TREE	WOODY	2011-06-25	18	DAY	14.4	14.4	60	NA	NA	0.2	1	NA	-15.7782	-111.077	-8.88942	-63.639	5.71643	-13.0678	NO	0.987834	1.64639	0.6	26.5	23.6667	10.3053	92.0849	-6.95056	-50.6618	16.8012	69.2271	14.7369	54.0082	0.122871	0.21984	7.76246	1.18262	-58.7992	-60.917	15.1489	4.94272
NW_China_Zhao	Pailugou_2900	Potentilla	fruiticosa	Rosaceae	ANGIO	BROAD	C3	SHRUB	WOODY	2011-06-23	10	DAY	18.1	18.1	26.6	NA	NA	0.2	1	NA	-19.6958	-127.253	-6.14585	-50.1918	4.21694	2.63739	NO	0.554434	2.08434	0.266	26.5	23.6667	9.97265	87.4802	-13.6337	-81.133	25.9549	82.9019	10.4269	55.6209	0.59827	0.329075	19.6495	28.5491	-31.0981	-128.647	30.3136	27.9367
NW_China_Zhao	Pailugou_2900	Potentilla	fruiticosa	Rosaceae	ANGIO	BROAD	C3	SHRUB	WOODY	2011-06-23	12	DAY	18.7	18.7	27.8	NA	NA	0.2	1	NA	-18.6331	-121.809	-6.3267	-49.2515	8.14998	2.03737	NO	0.601657	2.16423	0.278	26.5	23.6667	9.91993	86.7561	-12.3848	-76.3166	25.7656	82.2692	14.5689	53.9458	0.434562	0.344277	19.2759	28.9658	-63.1625	-125.241	27.2557	22.7617
NW_China_Zhao	Pailugou_2900	Potentilla	fruiticosa	Rosaceae	ANGIO	BROAD	C3	SHRUB	WOODY	2011-06-23	14	DAY	20.1	20.1	28.9	NA	NA	0.2	1	NA	-17.2275	-114.762	-7.43642	-56.7354	10.7462	7.27123	NO	0.682382	2.36118	0.289	26.5	23.6667	9.79819	85.0902	-9.86443	-61.5172	25.9456	84.0578	18.3189	67.8565	0.293949	0.19274	18.3162	22.5533	-78.6987	-123.976	23.0575	17.3983
NW_China_Zhao	Pailugou_2900	Potentilla	fruiticosa	Rosaceae	ANGIO	BROAD	C3	SHRUB	WOODY	2011-06-23	16	DAY	19.3	19.3	30.3	NA	NA	0.2	1	NA	-16.2337	-108.677	-7.52935	-60.1445	11.615	8.93985	NO	0.680781	2.2468	0.303	26.5	23.6667	9.86753	86.0381	-8.77041	-51.6388	25.8366	86.9603	19.2896	73.5052	0.2534	0.154726	18.1128	21.5856	-83.9805	-123.316	21.1923	18.5245
NW_China_Zhao	Pailugou_2900	Potentilla	fruiticosa	Rosaceae	ANGIO	BROAD	C3	SHRUB	WOODY	2011-06-23	18	DAY	19.2	19.2	28	NA	NA	0.2	1	NA	-16.6383	-106.771	-6.2528	-52.3095	10.524	8.25002	NO	0.625199	2.23285	0.28	26.5	23.6667	9.87624	86.1573	-10.4508	-57.4673	26.1895	87.1883	16.8824	63.9022	0.355377	0.267078	19.773	30.318	-75.9421	-127.866	26.3356	26.1394
NW_China_Zhao	Pailugou_2900	Potentilla	fruiticosa	Rosaceae	ANGIO	BROAD	C3	SHRUB	WOODY	2011-06-25	10	DAY	12	12	78.1	NA	NA	0.2	1	NA	-15.9484	-132.077	-4.3606	-38.6236	-2.00155	-20.8156	NO	1.09935	1.40762	0.781	26.5	23.6667	10.5282	95.205	-11.6385	-97.2084	7.20746	17.7338	2.36938	18.5234	0.67126	-0.0445244	2.81544	-21.5747	-4.80323	-44.0982	-4.49045	-4.10019
NW_China_Zhao	Pailugou_2900	Potentilla	fruiticosa	Rosaceae	ANGIO	BROAD	C3	SHRUB	WOODY	2011-06-25	12	DAY	14.7	14.7	62.5	NA	NA	0.2	1	NA	-13.3389	-104.244	-6.23897	-48.5053	0.751165	-19.1142	NO	1.04913	1.67861	0.625	26.5	23.6667	10.2778	91.7024	-7.14447	-58.58	15.8063	61.4213	7.03402	30.8894	0.554986	0.49709	9.46871	9.93675	-25.1235	-65.8129	2.46712	-1.42419
NW_China_Zhao	Pailugou_2900	Potentilla	fruiticosa	Rosaceae	ANGIO	BROAD	C3	SHRUB	WOODY	2011-06-25	14	DAY	14.6	14.6	62	NA	NA	0.2	1	NA	-12.9919	-93.8856	-5.81449	-43.8814	1.43859	-14.4633	NO	1.03404	1.66781	0.62	26.5	23.6667	10.287	91.8297	-7.21944	-52.2991	15.9385	66.2458	7.29549	30.7683	0.542272	0.535544	10.0313	19.4575	-25.972	-60.7932	10.05	5.45636
NW_China_Zhao	Pailugou_2900	Potentilla	fruiticosa	Rosaceae	ANGIO	BROAD	C3	SHRUB	WOODY	2011-06-25	16	DAY	14.8	14.8	63.7	NA	NA	0.2	1	NA	-15.3154	-106.961	-5.03709	-44.4962	1.77028	-12.5408	NO	1.07619	1.68947	0.637	26.5	23.6667	10.2687	91.5753	-10.3303	-65.374	13.339	55.4963	6.84183	33.4435	0.487081	0.397373	8.23473	8.53067	-26.703	-57.3472	15.5616	17.2685
NW_China_Zhao	Pailugou_2900	Potentilla	fruiticosa	Rosaceae	ANGIO	BROAD	C3	SHRUB	WOODY	2011-06-25	18	DAY	14.4	14.4	60	NA	NA	0.2	1	NA	-15.7782	-111.077	-6.96382	-50.059	1.41259	-12.4	NO	0.987834	1.64639	0.6	26.5	23.6667	10.3053	92.0849	-8.87619	-64.2332	15.6339	60.3345	8.43515	39.6435	0.460459	0.342937	8.56126	7.25522	-23.7007	-61.2348	15.1489	6.77638
NW_China_Zhao	Pailugou_2900	Polygonum	viviparum	Polygonaceae	ANGIO	BROAD	C3	HERB	HERB	2011-06-23	9	DAY	15.9	15.9	42.9	NA	NA	0.2	1	NA	-17.3228	-109.511	-6.15393	-46.0275	-5.16522	-23.9667	NO	0.77781	1.81308	0.429	26.5	23.6667	10.1689	90.1888	-11.2381	-66.5467	20.5841	73.7979	0.99484	23.1252	0.951669	0.686642	14.3035	24.3737	17.355	-90.0541	29.0715	23.3578
NW_China_Zhao	Pailugou_2900	Polygonum	viviparum	Polygonaceae	ANGIO	BROAD	C3	HERB	HERB	2011-06-23	11	DAY	17.9	17.9	32.6	NA	NA	0.2	1	NA	-19.3151	-126.443	-6.54442	-51.4326	0.347945	-0.884857	NO	0.671002	2.05829	0.326	26.5	23.6667	9.9903	87.7229	-12.8548	-79.0775	23.7972	77.0329	6.93777	53.2885	0.708463	0.308237	17.097	21.6383	-3.66841	-115.138	28.0777	23.7607
NW_China_Zhao	Pailugou_2900	Polygonum	viviparum	Polygonaceae	ANGIO	BROAD	C3	HERB	HERB	2011-06-23	13	DAY	19.4	19.4	30.9	NA	NA	0.2	1	NA	-18.0139	-121.903	-6.47762	-47.8101	7.38714	14.9702	NO	0.698596	2.26083	0.309	26.5	23.6667	9.85883	85.919	-11.6115	-77.8132	24.7275	77.5676	13.9552	65.9326	0.435643	0.149999	18.0897	26.049	-44.1269	-118.669	22.2084	15.079
NW_China_Zhao	Pailugou_2900	Polygonum	viviparum	Polygonaceae	ANGIO	BROAD	C3	HERB	HERB	2011-06-23	15	DAY	19.2	19.2	31.8	NA	NA	0.2	1	NA	-16.9649	-115.721	-6.11013	-46.2483	10.1661	14.0988	NO	0.710047	2.23285	0.318	26.5	23.6667	9.87624	86.1573	-10.9215	-72.8417	24.6204	78.5293	16.3763	63.2733	0.334848	0.194271	18.3598	28.6491	-67.2302	-118.229	19.9982	14.5305
NW_China_Zhao	Pailugou_2900	Polygonum	viviparum	Polygonaceae	ANGIO	BROAD	C3	HERB	HERB	2011-06-23	17	DAY	19.6	19.6	29.1	NA	NA	0.2	1	NA	-16.5767	-111.195	-5.96318	-44.455	11.3586	16.6171	NO	0.666132	2.28911	0.291	26.5	23.6667	9.84146	85.6814	-10.6772	-69.8453	25.6772	81.8323	17.4257	63.9134	0.321354	0.218971	19.5609	33.7394	-74.252	-122.748	21.4187	15.5726
NW_China_Zhao	Pailugou_2900	Polygonum	viviparum	Polygonaceae	ANGIO	BROAD	C3	HERB	HERB	2011-06-25	10	DAY	12	12	78.1	NA	NA	0.2	1	NA	-15.9484	-132.077	-7.96111	-53.5116	-2.41408	-18.6125	NO	1.09935	1.40762	0.781	26.5	23.6667	10.5282	95.205	-8.05136	-83.0077	10.0385	29.8804	5.59154	36.8722	0.442993	-0.233991	1.99751	-25.2301	0.700207	-41.2102	-4.49045	-18.5968
NW_China_Zhao	Pailugou_2900	Polygonum	viviparum	Polygonaceae	ANGIO	BROAD	C3	HERB	HERB	2011-06-25	12	DAY	14.7	14.7	62.5	NA	NA	0.2	1	NA	-13.3389	-104.244	-6.33577	-46.33	-0.0187315	-4.04332	NO	1.04913	1.67861	0.625	26.5	23.6667	10.2778	91.7024	-7.04776	-60.7274	15.8674	59.9561	6.35731	44.341	0.599346	0.260443	9.43106	10.8484	-3.89347	-64.6001	2.46712	-4.34534
NW_China_Zhao	Pailugou_2900	Polygonum	viviparum	Polygonaceae	ANGIO	BROAD	C3	HERB	HERB	2011-06-25	14	DAY	14.6	14.6	62	NA	NA	0.2	1	NA	-12.9919	-93.8856	-6.21108	-47.1665	2.18158	4.52765	NO	1.03404	1.66781	0.62	26.5	23.6667	10.287	91.8297	-6.82324	-49.0318	16.1867	68.4576	8.44511	54.2531	0.478267	0.207494	9.87503	18.0622	-12.925	-60.938	10.05	5.55417
NW_China_Zhao	Pailugou_2900	Polygonum	viviparum	Polygonaceae	ANGIO	BROAD	C3	HERB	HERB	2011-06-25	16	DAY	14.8	14.8	63.7	NA	NA	0.2	1	NA	-15.3154	-106.961	-6.37454	-48.2659	1.73215	-1.56983	NO	1.07619	1.68947	0.637	26.5	23.6667	10.2687	91.5753	-8.99818	-61.672	14.1963	58.0704	8.1587	49.0642	0.425294	0.15509	7.73125	7.0016	-15.427	-54.8484	15.5616	10.3134
NW_China_Zhao	Pailugou_2900	Polygonum	viviparum	Polygonaceae	ANGIO	BROAD	C3	HERB	HERB	2011-06-25	18	DAY	14.4	14.4	60	NA	NA	0.2	1	NA	-15.7782	-111.077	-6.38996	-48	0.904639	-2.48765	NO	0.987834	1.64639	0.6	26.5	23.6667	10.3053	92.0849	-9.44862	-66.257	15.287	59.0083	7.34151	47.8071	0.519753	0.189825	8.79931	8.17594	-9.72477	-62.2186	15.1489	9.3319
NW_China_Zhao	Pailugou_2700	Picea	crassifolia	Pinaceae	GYMNO	NEEDLE	C3	TREE	WOODY	2011-06-27	9	DAY	18.6	18.6	32.6	NA	NA	0.2	1	NA	-14.8729	-102.254	-6.27329	-47.8171	14.7684	10.4033	NO	0.70114	2.15073	0.326	26.5	23.6667	9.92869	86.8763	-8.65389	-57.1707	25.1178	83.9566	21.1746	61.1441	0.156992	0.271718	18.687	32.125	-107.744	-117.371	16.7291	12.0604
NW_China_Zhao	Pailugou_2700	Picea	crassifolia	Pinaceae	GYMNO	NEEDLE	C3	TREE	WOODY	2011-06-27	10	DAY	19.4	19.4	30.7	NA	NA	0.2	1	NA	-14.9232	-102.258	-6.88764	-48.2809	12.8375	3.74783	NO	0.694075	2.26083	0.307	26.5	23.6667	9.85883	85.919	-8.0913	-56.715	25.8959	84.8217	19.862	54.6682	0.233007	0.355493	18.8299	32.4455	-98.9523	-118.193	17.1281	8.01545
NW_China_Zhao	Pailugou_2700	Picea	crassifolia	Pinaceae	GYMNO	NEEDLE	C3	TREE	WOODY	2011-06-27	11	DAY	19.9	19.9	30.2	NA	NA	0.2	1	NA	-15.1067	-104.27	-6.59314	-50.1148	14.3302	6.83998	NO	0.7043	2.33212	0.302	26.5	23.6667	9.81547	85.3262	-8.57011	-57.0128	25.8805	84.568	21.0622	59.9597	0.186173	0.290989	19.1167	30.2151	-107.802	-122.718	16.5836	11.5482
NW_China_Zhao	Pailugou_2700	Picea	crassifolia	Pinaceae	GYMNO	NEEDLE	C3	TREE	WOODY	2011-06-27	12	DAY	20.7	20.7	34.1	NA	NA	0.2	1	NA	-15.5511	-108.741	-6.61663	-47.9364	16.0914	12.194	NO	0.835547	2.45029	0.341	26.5	23.6667	9.74657	84.3863	-8.99398	-63.8665	24.2834	77.6825	22.8593	63.1579	0.0586467	0.186973	17.5061	26.0222	-116.537	-114.027	15.6675	8.0854
NW_China_Zhao	Pailugou_2700	Picea	crassifolia	Pinaceae	GYMNO	NEEDLE	C3	TREE	WOODY	2011-06-27	13	DAY	21.3	21.3	30.9	NA	NA	0.2	1	NA	-14.8388	-102.568	-5.95431	-42.905	17.0683	14.423	NO	0.785577	2.54232	0.309	26.5	23.6667	9.69527	83.6883	-8.93768	-62.3375	25.3958	80.5362	23.1605	59.8978	0.0880166	0.256262	19.2903	34.1758	-122.124	-120.146	16.1423	9.16392
NW_China_Zhao	Pailugou_2700	Picea	crassifolia	Pinaceae	GYMNO	NEEDLE	C3	TREE	WOODY	2011-06-27	14	DAY	22.4	22.4	36	NA	NA	0.2	1	NA	-14.2501	-96.3523	-4.84551	-36.3753	17.4075	14.5694	NO	0.978816	2.71893	0.36	26.5	23.6667	9.60205	82.4238	-9.45037	-62.2411	23.2901	74.5652	22.3614	52.8677	0.0398768	0.290987	18.3317	35.4777	-124.691	-111.176	17.6484	13.3619
NW_China_Zhao	Pailugou_2700	Picea	crassifolia	Pinaceae	GYMNO	NEEDLE	C3	TREE	WOODY	2011-06-27	15	DAY	22.6	22.6	28.2	NA	NA	0.2	1	NA	-13.9443	-95.6035	-6.76932	-52.4722	18.3528	13.0615	NO	0.776113	2.75217	0.282	26.5	23.6667	9.58522	82.196	-7.22386	-45.5198	26.7379	86.6936	25.2934	69.1628	0.0540264	0.202216	19.7876	29.6724	-133.761	-128.629	15.9508	12.2711
NW_China_Zhao	Pailugou_2700	Picea	crassifolia	Pinaceae	GYMNO	NEEDLE	C3	TREE	WOODY	2011-06-27	16	DAY	22.6	22.6	26.4	NA	NA	0.2	1	NA	-13.6064	-89.6311	-6.45635	-49.2113	16.8622	11.1077	NO	0.726574	2.75217	0.264	26.5	23.6667	9.58522	82.196	-7.19654	-42.5119	27.3581	88.9007	23.4701	63.4409	0.142116	0.286384	20.7251	35.3145	-123.79	-130.486	19.2203	15.0604
NW_China_Zhao	Pailugou_2700	Picea	crassifolia	Pinaceae	GYMNO	NEEDLE	C3	TREE	WOODY	2011-06-27	17	DAY	23.2	23.2	20.1	NA	NA	0.2	1	NA	-14.3676	-92.4782	-6.00615	-45.1095	17.4033	15.1934	NO	0.573661	2.85404	0.201	26.5	23.6667	9.53493	81.5163	-8.41198	-49.6065	29.2034	91.1837	23.5509	63.1516	0.193556	0.307425	23.0218	41.961	-124.033	-142.214	22.4626	17.6893
NW_China_Zhao	Pailugou_2700	Picea	crassifolia	Pinaceae	GYMNO	NEEDLE	C3	TREE	WOODY	2011-06-27	18	DAY	22.2	22.2	20	NA	NA	0.2	1	NA	-14.1009	-88.7388	-5.29786	-43.7934	17.6706	14.4519	NO	0.537209	2.68605	0.2	26.5	23.6667	9.61892	82.6522	-8.84989	-47.0039	29.2358	92.9727	23.0908	60.9129	0.210189	0.344831	23.7831	45.1077	-126.913	-145.157	24.0681	23.7952
NW_China_Zhao	Pailugou_2700	Picea	crassifolia	Pinaceae	GYMNO	NEEDLE	C3	TREE	WOODY	2011-06-28	9	DAY	17.6	17.6	37.7	NA	NA	0.2	1	NA	-12.54	-86.0548	-5.2454	-43.2437	16.9364	14.6409	NO	0.761445	2.01975	0.377	26.5	23.6667	10.0168	88.0883	-7.33309	-44.746	23.8994	85.7762	22.2988	60.5009	0.0669758	0.294666	18.5287	38.8232	-120.85	-109.406	14.2654	13.9187
NW_China_Zhao	Pailugou_2700	Picea	crassifolia	Pinaceae	GYMNO	NEEDLE	C3	TREE	WOODY	2011-06-28	10	DAY	16.2	16.2	49.6	NA	NA	0.2	1	NA	-12.715	-88.9957	-4.88491	-40.1882	17.1489	16.2092	NO	0.916677	1.84814	0.496	26.5	23.6667	10.1418	89.8144	-7.86858	-50.8511	19.6909	75.3262	22.1419	58.7588	-0.124475	0.219942	14.7098	32.1108	-120.982	-85.5676	12.7247	12.0975
NW_China_Zhao	Pailugou_2700	Picea	crassifolia	Pinaceae	GYMNO	NEEDLE	C3	TREE	WOODY	2011-06-28	11	DAY	16	16	51.5	NA	NA	0.2	1	NA	-15.0777	-109.14	-5.42662	-46.0089	16.9005	16.4742	NO	0.93972	1.8247	0.515	26.5	23.6667	10.1598	90.0638	-9.70374	-66.1762	18.0947	65.4258	22.449	65.4965	-0.240636	-0.00108187	12.5699	16.4066	-118.73	-84.1526	11.4812	11.4538
NW_China_Zhao	Pailugou_2700	Picea	crassifolia	Pinaceae	GYMNO	NEEDLE	C3	TREE	WOODY	2011-06-28	12	DAY	15.8	15.8	56.2	NA	NA	0.2	1	NA	-12.8533	-95.6742	-5.96101	-46.3932	16.3882	13.6798	NO	1.01245	1.80152	0.562	26.5	23.6667	10.1779	90.3139	-6.93358	-51.6784	17.9667	69.9498	22.4833	62.9956	-0.251385	0.0994176	11.8986	20.3114	-117.426	-74.8773	7.15193	3.79019
NW_China_Zhao	Pailugou_2700	Picea	crassifolia	Pinaceae	GYMNO	NEEDLE	C3	TREE	WOODY	2011-06-28	13	DAY	15.5	15.5	60.3	NA	NA	0.2	1	NA	-15.9955	-118.216	-4.90533	-46.4169	16.0644	13.4786	NO	1.06565	1.76724	0.603	26.5	23.6667	10.205	90.6904	-11.1448	-75.2936	14.044	51.4186	21.0731	62.8111	-0.500506	-0.221562	9.06978	2.61502	-115.037	-69.9432	9.74807	13.8648
NW_China_Zhao	Pailugou_2700	Picea	crassifolia	Pinaceae	GYMNO	NEEDLE	C3	TREE	WOODY	2011-06-28	14	DAY	16.2	16.2	52	NA	NA	0.2	1	NA	-16.4496	-120.229	-5.20303	-40.6052	16.784	18.265	NO	0.961032	1.84814	0.52	26.5	23.6667	10.1418	89.8144	-11.3054	-82.9934	17.0524	55.162	22.102	61.3618	-0.296121	-0.112393	11.7607	12.3169	-116.007	-81.7685	11.3679	7.44957
NW_China_Zhao	Pailugou_2700	Picea	crassifolia	Pinaceae	GYMNO	NEEDLE	C3	TREE	WOODY	2011-06-28	15	DAY	15.2	15.2	56.5	NA	NA	0.2	1	NA	-16.4108	-118.944	-5.44444	-43.0576	15.8182	12.1752	NO	0.979445	1.73353	0.565	26.5	23.6667	10.2323	91.0686	-11.0264	-79.3013	15.5841	53.4155	21.379	57.718	-0.371849	-0.0805476	10.0548	8.05801	-114.37	-72.3804	12.3418	8.90959
NW_China_Zhao	Pailugou_2700	Picea	crassifolia	Pinaceae	GYMNO	NEEDLE	C3	TREE	WOODY	2011-06-28	16	DAY	14.8	14.8	54	NA	NA	0.2	1	NA	-16.6196	-123.659	-7.02749	-48.615	14.8878	9.64541	NO	0.912313	1.68947	0.54	26.5	23.6667	10.2687	91.5753	-9.65999	-78.8789	17.3139	56.9637	22.0704	61.2375	-0.274722	-0.0750271	10.1648	5.57936	-109.457	-75.7388	9.29751	-1.59895
NW_China_Zhao	Pailugou_2700	Picea	crassifolia	Pinaceae	GYMNO	NEEDLE	C3	TREE	WOODY	2011-06-28	17	DAY	14.5	14.5	53.1	NA	NA	0.2	1	NA	-17.4822	-126.099	-6.67862	-49.529	14.9389	9.11852	NO	0.879903	1.65707	0.531	26.5	23.6667	10.2961	91.9572	-10.8762	-80.5598	17.0179	57.3666	21.7629	61.7036	-0.278823	-0.0756008	10.2256	4.99636	-110.393	-76.8085	13.7587	6.44973
NW_China_Zhao	Pailugou_2700	Picea	crassifolia	Pinaceae	GYMNO	NEEDLE	C3	TREE	WOODY	2011-06-28	18	DAY	11.8	11.8	72.2	NA	NA	0.2	1	NA	-17.1242	-126.051	-6.08395	-43.3881	15.3364	9.84242	NO	1.00299	1.38918	0.722	26.5	23.6667	10.5471	95.4699	-11.1078	-86.4121	9.88734	34.3316	21.5514	55.6449	-1.1797	-0.620808	3.74324	-10.5461	-112.848	-40.492	10.9427	2.45057
NW_China_Zhao	Pailugou_2700	Stipa	capillata	Poaceae	ANGIO	BROAD	C3	GRASS	HERB	2011-06-27	10	DAY	19.4	19.4	30.7	NA	NA	0.2	1	NA	-14.9232	-102.258	-2.75533	-33.4407	7.54201	15.4438	NO	0.694075	2.26083	0.307	26.5	23.6667	9.85883	85.919	-12.2015	-71.1979	24.6216	79.9934	10.3258	50.5758	0.580621	0.367751	21.7984	43.8777	-44.8923	-130.51	17.1281	26.4142
NW_China_Zhao	Pailugou_2700	Stipa	capillata	Poaceae	ANGIO	BROAD	C3	GRASS	HERB	2011-06-27	12	DAY	20.7	20.7	34.1	NA	NA	0.2	1	NA	-15.5511	-108.741	-0.612396	-25.4217	11.372	22.8173	NO	0.835547	2.45029	0.341	26.5	23.6667	9.74657	84.3863	-14.9479	-85.493	22.2334	69.6855	11.9918	49.4973	0.460642	0.289705	21.6074	42.4923	-68.1588	-130.367	15.6675	34.0899
NW_China_Zhao	Pailugou_2700	Stipa	capillata	Poaceae	ANGIO	BROAD	C3	GRASS	HERB	2011-06-27	14	DAY	22.4	22.4	36	NA	NA	0.2	1	NA	-14.2501	-96.3523	-2.38144	-29.0849	10.7703	16.6037	NO	0.978816	2.71893	0.36	26.5	23.6667	9.60205	82.4238	-11.897	-69.2825	22.4009	71.8214	13.1831	47.0572	0.411492	0.344802	19.9661	40.6476	-69.5584	-119.081	17.6484	25.8934
NW_China_Zhao	Pailugou_2700	Stipa	capillata	Poaceae	ANGIO	BROAD	C3	GRASS	HERB	2011-06-27	16	DAY	22.6	22.6	26.4	NA	NA	0.2	1	NA	-13.6064	-89.6311	-3.04122	-38.1935	8.96136	12.2737	NO	0.726574	2.75217	0.264	26.5	23.6667	9.58522	82.196	-10.5974	-53.4803	26.4516	85.7671	12.0392	52.4712	0.54486	0.388213	23.33	44.2979	-59.4172	-142.342	19.2203	31.2992
NW_China_Zhao	Pailugou_2700	Stipa	capillata	Poaceae	ANGIO	BROAD	C3	GRASS	HERB	2011-06-27	18	DAY	22.2	22.2	20	NA	NA	0.2	1	NA	-14.1009	-88.7388	-1.77277	-33.3138	10.5818	13.3693	NO	0.537209	2.68605	0.2	26.5	23.6667	9.61892	82.6522	-12.35	-57.335	28.5291	90.7357	12.3765	48.2919	0.566179	0.467774	26.7057	54.3991	-71.2852	-159.247	24.0681	41.4648
NW_China_Zhao	Pailugou_2700	Stipa	capillata	Poaceae	ANGIO	BROAD	C3	GRASS	HERB	2011-06-28	10	DAY	16.2	16.2	49.6	NA	NA	0.2	1	NA	-12.715	-88.9957	-0.475739	-25.324	9.90957	16.185	NO	0.916677	1.84814	0.496	26.5	23.6667	10.1418	89.8144	-12.2451	-65.326	17.4981	67.5019	10.3903	42.5875	0.406207	0.369092	17.014	40.4684	-63.0916	-95.6439	12.7247	32.6351
NW_China_Zhao	Pailugou_2700	Stipa	capillata	Poaceae	ANGIO	BROAD	C3	GRASS	HERB	2011-06-28	12	DAY	15.8	15.8	56.2	NA	NA	0.2	1	NA	-12.8533	-95.6742	0.48427	-24.424	9.05686	13.7361	NO	1.01245	1.80152	0.562	26.5	23.6667	10.1779	90.3139	-13.3311	-73.0339	14.3347	56.8641	8.56844	39.1155	0.40226	0.312123	14.8259	31.0512	-58.7187	-87.5562	7.15193	33.6147
NW_China_Zhao	Pailugou_2700	Stipa	capillata	Poaceae	ANGIO	BROAD	C3	GRASS	HERB	2011-06-28	14	DAY	16.2	16.2	52	NA	NA	0.2	1	NA	-16.4496	-120.229	-1.60233	-33.6744	8.35331	4.26125	NO	0.961032	1.84814	0.52	26.5	23.6667	10.1418	89.8144	-14.8711	-89.5705	15.1795	51.4348	9.97162	39.2577	0.343085	0.236749	13.5528	16.0283	-62.5652	-92.3941	11.3679	29.3981
NW_China_Zhao	Pailugou_2700	Stipa	capillata	Poaceae	ANGIO	BROAD	C3	GRASS	HERB	2011-06-28	16	DAY	14.8	14.8	54	NA	NA	0.2	1	NA	-16.6196	-123.659	1.04164	-26.5246	8.57698	4.61275	NO	0.912313	1.68947	0.54	26.5	23.6667	10.2687	91.5753	-17.6429	-99.7813	12.9589	44.6428	7.52749	31.9858	0.419126	0.283517	14.0141	16.934	-64.0031	-95.1784	9.29751	41.3616
NW_China_Zhao	Pailugou_2700	Stipa	capillata	Poaceae	ANGIO	BROAD	C3	GRASS	HERB	2011-06-28	18	DAY	11.8	11.8	72.2	NA	NA	0.2	1	NA	-17.1242	-126.051	-2.97526	-40.4996	7.7831	-1.88951	NO	1.00299	1.38918	0.722	26.5	23.6667	10.5471	95.4699	-14.1912	-89.1624	7.6377	32.1562	10.7905	40.2397	-0.412791	-0.251382	4.63971	-9.64563	-64.1543	-46.7633	10.9427	24.3669
NW_China_Zhao	Riparian	Populus	euphratica	Salicaceae	ANGIO	BROAD	C3	TREE	WOODY	2009-08-06	10	DAY	22.325	22.325	60.475	NA	NA	0.2	1	NA	-11.588	-78.047	-4.74361	-49.1251	9.00834	8.68942	NO	1.63679	2.70656	0.60475	26.5	23.6667	9.60837	82.5094	-6.87706	-30.4161	15.9843	72.7236	13.8175	60.8014	0.135557	0.163939	11.1648	20.026	-63.3773	-69.2928	14.6574	24.6003
NW_China_Zhao	Riparian	Populus	euphratica	Salicaceae	ANGIO	BROAD	C3	TREE	WOODY	2009-08-06	12	DAY	27.85	27.85	37.15	NA	NA	0.2	1	NA	-13.0517	-87.9253	-4.65628	-48.6037	12.1174	15.0919	NO	1.3975	3.76178	0.3715	26.5	23.6667	9.15559	76.4374	-8.43466	-41.3304	22.8012	75.921	16.8522	66.9496	0.260907	0.118167	18.0387	23.6272	-81.8475	-120.682	16.488	26.1468
NW_China_Zhao	Riparian	Populus	euphratica	Salicaceae	ANGIO	BROAD	C3	TREE	WOODY	2009-08-06	14	DAY	31.725	31.725	24.225	NA	NA	0.2	1	NA	-14.8191	-102.096	-4.77755	-47.1165	15.9813	20.4748	NO	1.13888	4.70126	0.24225	26.5	23.6667	8.853	72.4473	-10.0897	-57.698	26.6453	76.6899	20.8585	70.9335	0.217179	0.0750618	21.7404	25.96	-107.375	-147.963	16.4567	23.02
NW_China_Zhao	Riparian	Populus	euphratica	Salicaceae	ANGIO	BROAD	C3	TREE	WOODY	2009-08-06	16	DAY	33.25	33.25	17	NA	NA	0.2	1	NA	-16.4064	-114.17	-4.86416	-49.6627	19.6886	23.4315	NO	0.870997	5.12351	0.17	26.5	23.6667	8.73714	70.9341	-11.5987	-67.8788	28.9353	79.6129	24.6727	76.9139	0.147314	0.0339014	23.9304	25.9964	-134.077	-165.447	17.081	24.9107
NW_China_Zhao	Riparian	Populus	euphratica	Salicaceae	ANGIO	BROAD	C3	TREE	WOODY	2009-08-06	18	DAY	33.65	33.65	17.15	NA	NA	0.2	1	NA	-15.7197	-111.915	-5.03318	-49.8981	21.347	18.9097	NO	0.898588	5.23958	0.1715	26.5	23.6667	8.70704	70.5423	-10.7406	-65.2739	28.9954	79.5492	26.5137	72.4215	0.0855909	0.0896019	23.8163	25.6818	-151.867	-164.849	13.8428	20.6509
NW_China_Zhao	Riparian	Populus	euphratica	Salicaceae	ANGIO	BROAD	C3	TREE	WOODY	2009-08-07	10	DAY	24.975	24.975	47.45	NA	NA	0.2	1	NA	-16.297	-118.112	-5.17261	-49.8686	8.90492	5.42767	NO	1.50651	3.17494	0.4745	26.5	23.6667	9.38797	79.5388	-11.1822	-71.8249	18.0887	56.1731	14.1507	58.1986	0.217703	-0.0360576	12.8225	3.50321	-65.8117	-99.0768	12.2642	17.6329
NW_China_Zhao	Riparian	Populus	euphratica	Salicaceae	ANGIO	BROAD	C3	TREE	WOODY	2009-08-07	12	DAY	30.075	30.075	34.05	NA	NA	0.2	1	NA	-14.9488	-103.906	-5.00796	-48.6262	12.4079	10.6647	NO	1.45694	4.27884	0.3405	26.5	23.6667	8.98038	74.1204	-9.9909	-58.1048	23.1816	69.6343	17.5035	62.3214	0.24494	0.105019	18.0576	17.622	-88.5984	-126.839	15.685	21.8223
NW_China_Zhao	Riparian	Populus	euphratica	Salicaceae	ANGIO	BROAD	C3	TREE	WOODY	2009-08-07	14	DAY	32.65	32.65	28.45	NA	NA	0.2	1	NA	-15.7652	-110.663	-5.26045	-51.2785	17.6631	9.99321	NO	1.4093	4.9536	0.2845	26.5	23.6667	8.78251	71.5257	-10.5603	-62.5942	24.879	70.5886	23.0448	64.5834	0.073726	0.0850722	19.4877	15.6904	-131.311	-140.211	15.4585	21.8881
NW_China_Zhao	Riparian	Populus	euphratica	Salicaceae	ANGIO	BROAD	C3	TREE	WOODY	2009-08-07	16	DAY	33.225	33.225	25.325	NA	NA	0.2	1	NA	-15.1749	-102.925	-5.33234	-49.0759	17.8206	15.2461	NO	1.29571	5.11633	0.25325	26.5	23.6667	8.73902	70.9586	-9.89532	-56.6286	26.1729	74.5269	23.277	67.6415	0.110645	0.0923885	20.701	21.7936	-127.319	-143.815	18.4738	22.534
NW_China_Zhao	Riparian	Populus	euphratica	Salicaceae	ANGIO	BROAD	C3	TREE	WOODY	2009-08-07	18	DAY	27.9	27.9	32.85	NA	NA	0.2	1	NA	-16.2356	-115.123	-5.48306	-49.9549	19.5137	11.1137	NO	1.23936	3.77277	0.3285	26.5	23.6667	9.15161	76.3846	-10.8119	-68.5945	23.525	69.2362	25.1346	64.2797	-0.0684209	0.0715879	17.913	15.8226	-144.996	-127.481	14.7624	17.9004
NW_China_Zhao	Riparian	Populus	euphratica	Salicaceae	ANGIO	BROAD	C3	TREE	WOODY	2009-08-08	10	DAY	22.35	22.35	62.7	NA	NA	0.2	1	NA	-17.5873	-122.078	-5.35954	-50.8617	6.83285	-3.48308	NO	1.6996	2.71068	0.627	26.5	23.6667	9.60627	82.4808	-12.2936	-75.0321	11.8036	41.1111	12.2581	49.9175	-0.0385067	-0.214208	6.38077	-11.8415	-58.1459	-62.8877	18.6207	23.3169
NW_China_Zhao	Riparian	Populus	euphratica	Salicaceae	ANGIO	BROAD	C3	TREE	WOODY	2009-08-08	12	DAY	27.275	27.275	37.575	NA	NA	0.2	1	NA	-20.4598	-144.807	-5.19166	-49.9	12.2898	4.12875	NO	1.36674	3.63738	0.37575	26.5	23.6667	9.20152	77.0478	-15.3479	-99.8915	20.0763	52.5339	17.5727	56.8664	0.124704	-0.0824704	14.7804	0.0124535	-94.19	-118.231	18.8718	22.8914
NW_China_Zhao	Riparian	Populus	euphratica	Salicaceae	ANGIO	BROAD	C3	TREE	WOODY	2009-08-08	14	DAY	28.025	28.025	29.4	NA	NA	0.2	1	NA	-22.1103	-157.441	-5.3014	-49.768	17.2194	5.44162	NO	1.11731	3.80037	0.294	26.5	23.6667	9.14166	76.2526	-16.8985	-113.312	23.0081	58.3813	22.6408	58.1011	0.015964	0.00479805	17.5847	5.7078	-132.313	-134.97	19.4418	21.876
NW_China_Zhao	Riparian	Populus	euphratica	Salicaceae	ANGIO	BROAD	C3	TREE	WOODY	2009-08-08	16	DAY	28.375	28.375	23.875	NA	NA	0.2	1	NA	-23.0745	-167.241	-5.08732	-49.1566	18.8995	9.04699	NO	0.926015	3.87859	0.23875	26.5	23.6667	9.11389	75.8843	-18.0791	-124.189	25.1151	63.3675	24.1095	61.2126	0.0400409	0.0340076	19.9	11.096	-142.149	-148.104	17.3546	20.4436
NW_China_Zhao	Riparian	Populus	euphratica	Salicaceae	ANGIO	BROAD	C3	TREE	WOODY	2009-08-08	18	DAY	29.65	29.65	20	NA	NA	0.2	1	NA	-22.5757	-163.834	-5.41264	-50.8693	20.7986	10.9208	NO	0.835109	4.17555	0.2	26.5	23.6667	9.01354	74.5575	-17.2565	-119.019	26.9222	69.324	26.3539	65.1018	0.0211102	0.060904	21.3639	14.9282	-155.468	-155.983	16.772	19.033
NW_China_Zhao	Riparian	Populus	euphratica	Salicaceae	ANGIO	BROAD	C3	TREE	WOODY	2009-08-09	10	DAY	19.85	19.85	41.5	NA	NA	0.2	1	NA	-19.5102	-147.139	-5.26714	-50.183	16.6835	9.8	NO	0.964835	2.3249	0.415	26.5	23.6667	9.8198	85.3853	-14.3184	-102.079	19.474	54.4327	22.0668	63.1522	-0.133142	-0.160189	14.1043	1.51804	-123.668	-111.316	8.94227	12.4689
NW_China_Zhao	Gobi	Reaumuria	songarica	Tamaricaceae	ANGIO	BROAD	C3	SHRUB	WOODY	2009-08-11	10	DAY	26.7583	43.1989	18.8333	NA	NA	0.2	1	NA	-18.298	-134.23	-2.20825	-55.9815	26.9587	2.23941	NO	0.664567	8.77842	0.0757045	26.5	23.6667	8.02302	61.7919	-16.1254	-82.8889	31.4828	78.3558	29.2314	61.6735	0.0715108	0.212904	29.205	17.9878	-213.43	-215.653	12.1539	46.1141
NW_China_Zhao	Gobi	Reaumuria	songarica	Tamaricaceae	ANGIO	BROAD	C3	SHRUB	WOODY	2009-08-11	12	DAY	31.9833	42.7104	18.9167	NA	NA	0.2	1	NA	-17.8507	-124.874	0.163088	-62.5839	28.035	3.74193	NO	0.902435	8.55691	0.105463	26.5	23.6667	8.05648	62.213	-18.0109	-66.4485	30.0379	77.257	27.8673	70.7539	0.072262	0.0841743	30.2059	9.838	-220.538	-231.809	17.9319	77.6384
NW_China_Zhao	Gobi	Reaumuria	songarica	Tamaricaceae	ANGIO	BROAD	C3	SHRUB	WOODY	2009-08-11	14	DAY	35.0167	43.9725	15.4167	NA	NA	0.2	1	NA	-18.4192	-130.152	-1.23064	-67.7518	28.192	5.09081	NO	0.871595	9.13935	0.0953673	26.5	23.6667	7.97038	61.1308	-17.2097	-66.9356	30.4799	77.0755	29.4589	78.1365	0.033497	-0.0137661	29.2117	4.10167	-220.445	-229.592	17.201	70.7422
NW_China_Zhao	Gobi	Reaumuria	songarica	Tamaricaceae	ANGIO	BROAD	C3	SHRUB	WOODY	2009-08-11	16	DAY	36.5	43.003	12.25	NA	NA	0.2	1	NA	-20.1397	-141.915	-3.17428	-54.4125	28.4925	0.323707	NO	0.751517	8.68899	0.0864907	26.5	23.6667	8.03642	61.9605	-17.0195	-92.5374	30.9551	76.4202	31.7676	57.8859	-0.026248	0.242532	27.6826	17.8495	-227.616	-203.611	19.2032	43.6184
NW_China_Zhao	Gobi	Reaumuria	songarica	Tamaricaceae	ANGIO	BROAD	C3	SHRUB	WOODY	2009-08-11	18	DAY	36.5917	40.6922	11.25	NA	NA	0.2	1	NA	-20.9931	-150.702	2.86954	-50	26.8089	5.63653	NO	0.693642	7.69225	0.0901742	26.5	23.6667	8.19639	63.9817	-23.7944	-106.002	30.3412	76.7217	23.8709	58.5648	0.213252	0.236659	33.2978	22.8856	-208.835	-243.497	17.2425	84.3525
NW_China_Zhao	Gobi	Reaumuria	songarica	Tamaricaceae	ANGIO	BROAD	C3	SHRUB	WOODY	2009-08-12	10	DAY	29.2417	39.3371	21.6667	NA	NA	0.2	1	NA	-15.9684	-117.254	-3.57739	-69.281	27.4755	8.66085	NO	0.883644	7.15509	0.123499	26.5	23.6667	8.2919	65.1964	-12.4354	-51.5436	30.1633	80.5121	31.1644	83.7437	-0.0331885	-0.0401388	26.478	5.65309	-211.143	-206.171	10.4932	47.94
NW_China_Zhao	Gobi	Reaumuria	songarica	Tamaricaceae	ANGIO	BROAD	C3	SHRUB	WOODY	2009-08-12	12	DAY	34.1583	43.6965	19.9167	NA	NA	0.2	1	NA	-17.3337	-126.679	-4.65397	-62.3936	27.4846	13.7309	NO	1.07358	9.00913	0.119166	26.5	23.6667	7.98911	61.3659	-12.739	-68.5631	29.9875	74.8197	32.2889	81.1903	-0.0767444	-0.0851457	25.194	7.75782	-206.146	-193.794	11.9905	33.3488
NW_China_Zhao	Gobi	Reaumuria	songarica	Tamaricaceae	ANGIO	BROAD	C3	SHRUB	WOODY	2009-08-12	14	DAY	36.8083	45.1542	14	NA	NA	0.2	1	NA	-19.2343	-137.513	-1.70145	-64.452	32.418	17.4999	NO	0.873491	9.71543	0.0899075	26.5	23.6667	7.89071	60.1338	-17.5627	-78.0948	30.607	75.5244	34.1776	87.5977	-0.116659	-0.159861	28.8535	6.20469	-241.844	-224.623	16.3608	62.4069
NW_China_Zhao	Gobi	Reaumuria	songarica	Tamaricaceae	ANGIO	BROAD	C3	SHRUB	WOODY	2009-08-12	16	DAY	37.5833	45.2158	13	NA	NA	0.2	1	NA	-19.674	-145.1	-1.08262	-62.2563	31.8145	15.68	NO	0.846095	9.74634	0.0868115	26.5	23.6667	7.88658	60.0822	-18.6115	-88.3438	30.6485	74.8628	32.9328	83.1104	-0.074532	-0.11017	29.5327	7.94585	-238.836	-228.316	12.2919	60.5484
NW_China_Zhao	Gobi	Reaumuria	songarica	Tamaricaceae	ANGIO	BROAD	C3	SHRUB	WOODY	2009-08-12	18	DAY	37.95	41.5	13	NA	NA	0.2	1	NA	-19.5058	-143.289	1.48612	-54.1779	31.256	23.3581	NO	0.863104	8.02878	0.107501	26.5	23.6667	8.14006	63.2681	-20.9607	-94.2151	29.7122	74.9579	29.7257	81.9773	-0.000454721	-0.0936453	31.2424	16.7189	-226.69	-233.22	12.7576	73.4709
NT_Aus_Cernusak	Alice_Springs	Corymbia	terminalis	Myrtaceae	ANGIO	BROAD	C3	TREE	WOODY	2010-03-30	8.77111	DAY	24.9067	24.7867	54.9333	94.1755	5.55594	0.405478	2.96823	20.3214	-12.2982	-84.4474	-5.97248	-47.7136	12.0654	6.45495	YES	1.73701	3.13946	0.553282	26.9183	24.0385	9.40344	79.7463	-6.36372	-38.5743	17.9874	68.2966	18.1462	56.8826	-0.00883324	0.167124	11.9075	17.3243	-90.0682	-77.9353	13.9382	12.3355
NT_Aus_Cernusak	Alice_Springs	Corymbia	terminalis	Myrtaceae	ANGIO	BROAD	C3	TREE	WOODY	2010-03-30	11.6567	DAY	30.0667	29.4067	42.8533	94.1755	11.3342	0.497216	2.96823	20.3214	-11.906	-79.9694	-5.97248	-47.7136	15.9756	9.16636	YES	1.83275	4.11739	0.445124	26.7087	23.8522	9.03259	74.8089	-5.96915	-33.8719	21.3055	72.8289	22.0799	59.7299	-0.0363492	0.17986	15.2057	21.6404	-118.638	-100.006	15.2785	13.8813
NT_Aus_Cernusak	Alice_Springs	Corymbia	terminalis	Myrtaceae	ANGIO	BROAD	C3	TREE	WOODY	2010-03-30	14.7767	DAY	32.9333	32.6067	37.54	94.1755	14.6018	0.494002	3.31858	20.3214	-12.2081	-79.7989	-5.97248	-47.7136	15.7996	16.2145	YES	1.88947	4.94152	0.382366	26.8339	23.9634	8.7858	71.5686	-6.27307	-33.6929	23.0852	73.6235	21.9029	67.1311	0.0512144	0.0881826	16.9749	22.397	-110.183	-113.402	17.8658	16.4917
NT_Aus_Cernusak	Alice_Springs	Corymbia	terminalis	Myrtaceae	ANGIO	BROAD	C3	TREE	WOODY	2010-03-30	17.9444	DAY	30.4933	29.82	38.2133	94.1755	7.60924	0.29778	3.31858	20.3214	-12.334	-82.5811	-5.97248	-47.7136	18.2355	17.5456	YES	1.67477	4.2166	0.397184	27.2589	24.3413	9.00026	74.3823	-6.39977	-36.6145	23.0155	74.5226	24.3535	68.5289	-0.058134	0.0804277	16.9055	23.2533	-128.339	-111.991	16.0911	14.5836
NT_Aus_Cernusak	Alice_Springs	Corymbia	aparrerinja	Myrtaceae	ANGIO	BROAD	C3	TREE	WOODY	2010-03-30	8.30333	DAY	23.5867	23.24	57.8133	94.1755	3.68988	0.316788	3.50728	10.3119	-12.2982	-84.4474	-6.53254	-50.3565	11.1349	0.37523	YES	1.68897	2.86094	0.590353	27.2544	24.3373	9.53159	81.4712	-5.80357	-35.8986	17.3439	69.3337	17.7836	53.4219	-0.025352	0.229496	10.698	15.4858	-88.7037	-70.0986	13.9382	10.53
NT_Aus_Cernusak	Alice_Springs	Corymbia	aparrerinja	Myrtaceae	ANGIO	BROAD	C3	TREE	WOODY	2010-03-30	11.1922	DAY	29	28.56	46.56	94.1755	9.98842	0.499675	3.50728	10.3119	-11.906	-79.9694	-6.53254	-50.3565	12.5521	1.55009	YES	1.87254	3.9205	0.477627	26.8777	24.0024	9.09925	75.6903	-5.40878	-31.1831	20.6603	73.1563	19.2102	54.6591	0.0701892	0.252846	13.9928	19.1159	-98.8671	-92.8265	15.2785	12.0871
NT_Aus_Cernusak	Alice_Springs	Corymbia	aparrerinja	Myrtaceae	ANGIO	BROAD	C3	TREE	WOODY	2010-03-30	14.2222	DAY	31.9867	31.1467	39.44	94.1755	13.805	0.529548	3.92126	10.3119	-12.2081	-79.7989	-6.53254	-50.3565	13.4072	4.17044	YES	1.88187	4.54924	0.413667	26.9292	24.0482	8.8974	73.0294	-5.71287	-31.0036	22.4431	74.3976	20.0708	57.4184	0.105703	0.228223	15.764	20.2947	-103.087	-105.817	17.8658	14.6994
NT_Aus_Cernusak	Alice_Springs	Corymbia	aparrerinja	Myrtaceae	ANGIO	BROAD	C3	TREE	WOODY	2010-03-30	17.5111	DAY	31.24	30.5867	37.76	94.1755	9.50318	0.348667	3.92126	10.3119	-12.334	-82.5811	-6.53254	-50.3565	17.2543	10.5482	YES	1.72695	4.40614	0.391941	27.2651	24.3467	8.94065	73.5975	-5.83964	-33.9334	23.3584	75.2126	23.9432	64.1343	-0.0250362	0.147294	16.6733	21.0686	-127.486	-112.318	16.0911	12.7838
NT_Aus_Cernusak	Alice_Springs	Acacia	kempiana	Fabaceae	ANGIO	PHYLLODE	C3	SHRUB	WOODY	2010-03-30	9.20111	DAY	26.6667	26.4467	51.92	94.1755	13.4584	0.905434	4.82805	22.7166	-12.2982	-84.4474	-5.64459	-44.176	7.16214	1.38782	NO	1.82223	3.46448	0.525975	26.5787	23.7366	9.26816	77.9358	-6.69138	-42.1327	18.4318	66.1767	12.8794	47.6696	0.301239	0.279661	12.6832	19.0773	-55.9093	-82.3881	13.9382	11.3984
NT_Aus_Cernusak	Alice_Springs	Acacia	kempiana	Fabaceae	ANGIO	PHYLLODE	C3	SHRUB	WOODY	2010-03-30	12.0389	DAY	31.1333	29.5467	41.68	94.1755	21.8166	1.07985	4.82805	22.7166	-11.906	-79.9694	-5.64459	-44.176	10.2472	8.84291	NO	1.89468	4.15076	0.456467	26.355	23.5378	9.02163	74.6642	-6.29694	-37.4477	20.5754	70.043	15.982	55.4693	0.223245	0.208069	14.8147	22.7728	-73.135	-95.7445	15.2785	12.9278
NT_Aus_Cernusak	Alice_Springs	Acacia	kempiana	Fabaceae	ANGIO	PHYLLODE	C3	SHRUB	WOODY	2010-03-30	15.1533	DAY	32.9467	31.7867	37.2	94.1755	24.0412	0.940977	5.39792	22.7166	-12.2081	-79.7989	-5.64459	-44.176	10.197	6.02149	NO	1.87376	4.71773	0.397174	26.664	23.8124	8.84828	72.3855	-6.60076	-37.2693	22.4194	71.9054	15.9315	52.5175	0.289386	0.269631	16.6483	24.553	-75.5547	-108.633	17.8658	15.5368
NT_Aus_Cernusak	Alice_Springs	Acacia	kempiana	Fabaceae	ANGIO	PHYLLODE	C3	SHRUB	WOODY	2010-03-30	18.4	DAY	29.0933	28.0133	40.0267	94.1755	3.73211	0.170544	5.39792	22.7166	-12.334	-82.5811	-5.64459	-44.176	12.8278	10.6017	NO	1.6185	3.79779	0.426168	27.7244	24.755	9.14259	76.2649	-6.72742	-40.1802	22.3039	73.1241	18.5773	57.3094	0.167085	0.216272	16.5335	25.7178	-92.0211	-106.55	16.0911	13.6392
NT_Aus_Cernusak	Tennant_Creek	Eucalyptus	leucophloia	Myrtaceae	ANGIO	BROAD	C3	TREE	WOODY	2010-04-01	8	DAY	25.2267	24.6133	45.92	96.8898	5.26631	0.329517	4.24281	13.5433	-15.0759	-104.555	-8.2274	-69.7323	8.80161	-13.3086	YES	1.47996	3.10711	0.476313	27.3514	24.4235	9.4177	79.9377	-6.90535	-37.4334	20.5561	74.4951	17.1703	60.6532	0.164711	0.185809	12.1596	-0.431925	-83.7215	-97.7085	16.052	17.8094
NT_Aus_Cernusak	Tennant_Creek	Eucalyptus	leucophloia	Myrtaceae	ANGIO	BROAD	C3	TREE	WOODY	2010-04-01	11.3556	DAY	31.6133	30.0667	37.3333	96.8898	14.5234	0.611373	4.24281	13.5433	-13.3656	-89.1635	-8.2274	-69.7323	12.9147	-5.8357	YES	1.74405	4.27679	0.407795	26.8665	23.9924	8.98103	74.1289	-5.18079	-20.8877	22.9027	80.2413	21.3175	68.6863	0.0692177	0.144003	14.4869	4.91357	-109.153	-110.982	17.7611	20.5587
NT_Aus_Cernusak	Tennant_Creek	Eucalyptus	leucophloia	Myrtaceae	ANGIO	BROAD	C3	TREE	WOODY	2010-04-01	14.3556	DAY	33.6133	32.2467	35.4133	96.8898	13.522	0.479994	3.87314	13.5433	-13.1548	-90.2412	-8.2274	-69.7323	15.1804	-1.73507	YES	1.85171	4.84216	0.382414	27.0076	24.1179	8.81316	71.9261	-4.9683	-22.0462	23.723	78.8551	23.602	73.0943	0.00510134	0.0730557	15.3004	3.62402	-123.178	-118.779	14.9974	17.7002
NT_Aus_Cernusak	Tennant_Creek	Eucalyptus	leucophloia	Myrtaceae	ANGIO	BROAD	C3	TREE	WOODY	2010-04-01	16.8933	DAY	32.2267	30.9933	37.5733	96.8898	10.1005	0.395617	3.87314	13.5433	-15.7865	-109.674	-8.2274	-69.7323	10.1847	-15.6469	YES	1.8173	4.50966	0.40298	27.1659	24.2586	8.90922	73.1845	-7.62183	-42.9357	22.1735	70.1588	18.5649	58.1396	0.162745	0.171314	13.7637	-4.46588	-97.1247	-114.575	16.6182	18.039
NT_Aus_Cernusak	Tennant_Creek	Eucalyptus	pruinosa	Myrtaceae	ANGIO	BROAD	C3	TREE	WOODY	2010-04-01	8.35889	DAY	25.8267	24.7867	42.5067	96.8898	8.39435	0.514741	3.04953	16.0309	-15.0759	-104.555	-9.05095	-73.8466	9.6651	-15.3649	YES	1.41964	3.13946	0.452192	26.7002	23.8447	9.40344	79.7463	-6.08002	-33.1574	21.3924	77.6611	18.887	63.1447	0.117116	0.186919	12.1478	-1.92055	-92.6857	-99.1031	16.052	15.4827
NT_Aus_Cernusak	Tennant_Creek	Eucalyptus	pruinosa	Myrtaceae	ANGIO	BROAD	C3	TREE	WOODY	2010-04-01	11.6467	DAY	32.2133	30.6533	38.5867	96.8898	20.9723	0.914927	3.04953	16.0309	-13.3656	-89.1635	-9.05095	-73.8466	9.87907	-13.2004	YES	1.86491	4.42297	0.421642	25.923	23.1537	8.93549	73.5296	-4.35403	-16.5381	22.21	80.4195	19.1029	65.4818	0.139894	0.185748	12.958	0.634199	-92.233	-103.03	17.7611	18.2941
NT_Aus_Cernusak	Tennant_Creek	Eucalyptus	pruinosa	Myrtaceae	ANGIO	BROAD	C3	TREE	WOODY	2010-04-01	14.7156	DAY	33.1067	30.8333	37.04	96.8898	21.0343	0.910758	2.78383	16.0309	-13.1548	-90.2412	-9.05095	-73.8466	8.71362	-18.7426	YES	1.88255	4.46868	0.421275	25.7814	23.0279	8.92157	73.3467	-4.14136	-17.7018	22.2148	79.6467	17.9268	59.4978	0.193024	0.252979	12.9628	-0.0815235	-88.4515	-103.784	14.9974	15.429
NT_Aus_Cernusak	Tennant_Creek	Eucalyptus	pruinosa	Myrtaceae	ANGIO	BROAD	C3	TREE	WOODY	2010-04-01	17.1856	DAY	31.32	29.6133	39.3067	96.8898	11.7284	0.524345	2.78383	16.0309	-15.7865	-109.674	-9.05095	-73.8466	8.71104	-26.5951	YES	1.80589	4.16674	0.433405	26.5735	23.732	9.01641	74.5953	-6.7971	-38.6841	21.2361	71.0282	17.9242	51.0191	0.155956	0.281707	11.993	-8.06355	-96.2834	-104.007	16.6182	15.6927
NT_Aus_Cernusak	Tennant_Creek	Acacia	cowleana	Fabaceae	ANGIO	PHYLLODE	C3	SHRUB	WOODY	2010-04-01	8.61667	DAY	26.4267	25.1667	40.8267	96.8898	11.4728	0.718109	3.5571	20.1752	-15.0759	-104.555	-8.69032	-67.9778	9.36034	-6.50651	NO	1.41276	3.21141	0.43992	26.4883	23.6562	9.37226	79.3281	-6.4416	-39.2455	21.4865	74.9941	18.2089	65.9547	0.152542	0.120535	12.6095	1.91842	-81.3893	-98.9573	16.052	12.2873
NT_Aus_Cernusak	Tennant_Creek	Acacia	cowleana	Fabaceae	ANGIO	PHYLLODE	C3	SHRUB	WOODY	2010-04-01	11.9311	DAY	33	31.06	37.7067	96.8898	20.8949	0.951585	3.5571	20.1752	-13.3656	-89.1635	-8.69032	-67.9778	11.8838	-0.793936	NO	1.90498	4.52683	0.42082	26.1005	23.3116	8.90408	73.117	-4.71624	-22.7309	22.1532	77.3408	20.7545	72.0839	0.0631387	0.0679703	13.2704	4.10559	-95.8645	-102.057	17.7611	14.999
NT_Aus_Cernusak	Tennant_Creek	Acacia	cowleana	Fabaceae	ANGIO	PHYLLODE	C3	SHRUB	WOODY	2010-04-01	14.9833	DAY	32.9733	30.98	37.0933	96.8898	20.6935	0.926921	3.24717	20.1752	-13.1548	-90.2412	-8.69032	-67.9778	12.1385	-4.65462	NO	1.87119	4.50624	0.415244	26.0014	23.2235	8.91025	73.198	-4.50365	-23.8873	22.3634	77.127	21.0114	67.9417	0.060456	0.119094	13.4788	3.90634	-101.763	-103.924	14.9974	12.1419
NT_Aus_Cernusak	Tennant_Creek	Acacia	cowleana	Fabaceae	ANGIO	PHYLLODE	C3	SHRUB	WOODY	2010-04-01	17.4144	DAY	31.1067	29.6	39.1467	96.8898	10.6519	0.492084	3.24717	20.1752	-15.7865	-109.674	-8.69032	-67.9778	8.98199	-16.1281	NO	1.77682	4.16354	0.426758	26.8156	23.9472	9.01745	74.6091	-7.15842	-44.7374	21.4454	68.8443	17.8272	55.6314	0.168717	0.191925	12.5687	-3.81331	-87.984	-104.363	16.6182	12.5299
NT_Aus_Cernusak	Elliot	Corymbia	terminalis	Myrtaceae	ANGIO	BROAD	C3	TREE	WOODY	2010-04-03	8.05556	DAY	25.28	24.94	68.3467	98.4501	2.55331	0.271391	2.82759	10.4668	-20.4587	-143.424	-8.64426	-68.6597	1.05206	-51.215	YES	2.20975	3.16832	0.697451	27.2118	24.2994	9.39084	79.5773	-11.9174	-80.2765	9.3112	27.0698	9.78087	18.7307	-0.0504414	0.308057	0.586447	-43.4486	-59.6315	-48.1401	20.2451	15.063
NT_Aus_Cernusak	Elliot	Corymbia	terminalis	Myrtaceae	ANGIO	BROAD	C3	TREE	WOODY	2010-04-03	11.7511	DAY	30.0933	28.5	56.9333	98.4501	7.36727	0.536991	2.82759	10.4668	-20.2398	-140.206	-8.64426	-68.6597	2.95625	-48.792	YES	2.43865	3.90687	0.624195	26.5636	23.7232	9.10399	75.7532	-11.6966	-76.8204	11.8102	33.7605	11.7017	21.3324	0.00918684	0.368125	3.06381	-37.2172	-72.4419	-61.7277	21.7124	16.7524
NT_Aus_Cernusak	Elliot	Corymbia	terminalis	Myrtaceae	ANGIO	BROAD	C3	TREE	WOODY	2010-04-03	14.2933	DAY	29.6	28.4267	61.6	98.4501	4.99154	0.391734	2.44877	10.4668	-21.9903	-150.481	-8.64426	-68.6597	1.96516	-52.6082	YES	2.56474	3.89026	0.659272	26.7588	23.8967	9.1098	75.8301	-13.4624	-87.8535	9.35406	22.2784	10.7019	17.2349	-0.144095	0.226386	0.62894	-47.911	-68.3295	-52.9425	25.4415	19.846
NT_Aus_Cernusak	Elliot	Corymbia	terminalis	Myrtaceae	ANGIO	BROAD	C3	TREE	WOODY	2010-04-03	17.7344	DAY	28.6267	28.18	67.0667	98.4501	1.74464	0.145041	2.44877	10.4668	-22.4595	-159.348	-8.64426	-68.6597	-0.551975	-73.7728	YES	2.63955	3.83484	0.688306	27.4967	24.5527	9.12935	76.0893	-13.9357	-97.3738	8.09858	12.2018	8.16285	-5.49007	-0.00793574	1.44994	-0.615687	-57.2957	-69.357	-52.3702	20.328	14.1117
NT_Aus_Cernusak	Elliot	Eucalyptus	pruinosa	Myrtaceae	ANGIO	BROAD	C3	TREE	WOODY	2010-04-03	8.36222	DAY	25.3867	25.16	69.12	98.4501	1.53428	0.169987	2.48396	11.6571	-20.4587	-143.424	-8.36376	-68.3392	3.30676	-53.1331	YES	2.24897	3.21014	0.700585	27.4235	24.4876	9.37281	79.3355	-12.1969	-80.5929	9.03572	26.3075	11.7689	16.3215	-0.302491	0.379589	0.59639	-43.8295	-79.5872	-48.6007	20.2451	16.9827
NT_Aus_Cernusak	Elliot	Eucalyptus	pruinosa	Myrtaceae	ANGIO	BROAD	C3	TREE	WOODY	2010-04-03	11.4644	DAY	30.2	28.6067	57.8133	98.4501	7.67824	0.570243	2.48396	11.6571	-20.2398	-140.206	-8.36376	-68.3392	1.4332	-52.4807	YES	2.49155	3.93114	0.633797	26.3196	23.5063	9.09556	75.6415	-11.9762	-77.1379	11.162	32.3128	9.87959	17.0217	0.114894	0.473219	2.70493	-38.2347	-63.9464	-59.8741	21.7124	18.6714
NT_Aus_Cernusak	Elliot	Eucalyptus	pruinosa	Myrtaceae	ANGIO	BROAD	C3	TREE	WOODY	2010-04-03	14.5978	DAY	29.8933	28.6267	62.0267	98.4501	5.51287	0.462381	2.15117	11.6571	-21.9903	-150.481	-8.36376	-68.3392	-0.603239	-63.6137	YES	2.62647	3.9357	0.667344	26.4078	23.5847	9.09398	75.6205	-13.7415	-88.1673	8.70486	20.7722	7.82597	5.07218	0.100966	0.755818	0.268301	-48.9866	-58.7878	-51.133	25.4415	21.7648
NT_Aus_Cernusak	Elliot	Eucalyptus	pruinosa	Myrtaceae	ANGIO	BROAD	C3	TREE	WOODY	2010-04-03	17.4211	DAY	28.7733	28.04	67.6933	98.4501	2.05637	0.191599	2.15117	11.6571	-22.4595	-159.348	-8.36376	-68.3392	-2.54188	-76.7689	YES	2.68697	3.8037	0.706409	27.264	24.3457	9.14047	76.2368	-14.2146	-97.6843	7.08496	9.66359	5.87098	-9.04801	0.171347	1.9363	-1.33805	-59.336	-56.4338	-48.6317	20.328	16.0326
NT_Aus_Cernusak	Elliot	Acacia	colei	Fabaceae	ANGIO	PHYLLODE	C3	SHRUB	WOODY	2010-04-03	8.66	DAY	25.3867	24.7533	68.7467	98.4501	4.35816	0.508228	2.65383	17.7682	-20.4587	-143.424	-8.61832	-68.1991	-1.07106	-54.7989	NO	2.23682	3.13322	0.713907	26.5535	23.7142	9.40618	79.7831	-11.9433	-80.7311	8.46779	24.8761	7.61287	14.381	0.100962	0.421894	-0.223501	-45.0196	-46.2304	-43.2316	20.2451	14.8153
NT_Aus_Cernusak	Elliot	Acacia	colei	Fabaceae	ANGIO	PHYLLODE	C3	SHRUB	WOODY	2010-04-03	12.03	DAY	29.6933	27.5533	58.7733	98.4501	9.47851	0.857087	2.65383	17.7682	-20.2398	-140.206	-8.61832	-68.1991	-2.33048	-55.9324	NO	2.46024	3.69714	0.665443	25.8029	23.047	9.17925	76.7518	-11.7225	-77.2767	10.0188	29.684	6.3425	13.1646	0.366939	0.556509	1.31412	-40.5396	-37.2885	-51.0525	21.7124	16.503
NT_Aus_Cernusak	Elliot	Acacia	colei	Fabaceae	ANGIO	PHYLLODE	C3	SHRUB	WOODY	2010-04-03	14.8778	DAY	30.1733	28.0933	61.4933	98.4501	8.58142	0.811273	2.29828	17.7682	-21.9903	-150.481	-8.61832	-68.1991	-1.88027	-60.155	NO	2.64609	3.81554	0.693504	25.6519	22.9128	9.13623	76.1805	-13.4883	-88.3044	7.63064	17.8335	6.79662	8.63289	0.109299	0.515918	-1.05344	-51.5819	-45.1128	-43.1544	25.4415	19.6018
NT_Aus_Cernusak	Elliot	Acacia	colei	Fabaceae	ANGIO	PHYLLODE	C3	SHRUB	WOODY	2010-04-03	18.0067	DAY	28.4933	27.96	67.44	98.4501	1.3887	0.126818	2.29828	17.7682	-22.4595	-159.348	-8.61832	-68.1991	-3.47203	-69.8922	NO	2.63377	3.786	0.695661	27.5294	24.5816	9.14683	76.3212	-13.9615	-97.8199	7.80042	11.1302	5.19102	-1.81695	0.33452	1.16324	-0.885124	-57.828	-42.1159	-50.747	20.328	13.872
NT_Aus_Cernusak	Katherine	Eucalyptus	tectifica	Myrtaceae	ANGIO	BROAD	C3	TREE	WOODY	2010-04-05	8.75333	DAY	29.8133	29.82	76.72	99.5487	2.8568	0.330935	2.57004	10.3002	-17.5533	-126.096	-6.6604	-59.5173	-0.0398144	-51.379	YES	3.23373	4.2166	0.766906	26.9733	24.0874	9.00026	74.3823	-10.966	-70.7921	6.85863	22.0854	6.66497	8.65335	0.028235	0.608187	0.152549	-38.7464	-51.0605	-39.9668	14.3304	16.9355
NT_Aus_Cernusak	Katherine	Eucalyptus	tectifica	Myrtaceae	ANGIO	BROAD	C3	TREE	WOODY	2010-04-05	11.8044	DAY	35.32	34.4267	52.6133	99.5487	15.3747	0.68083	2.57004	10.3002	-18.1758	-128.121	-6.6604	-59.5173	2.1054	-42.1905	YES	3.02487	5.47149	0.552841	26.1151	23.3246	8.64895	69.7878	-11.5926	-72.9456	13.9633	37.8038	8.82457	18.4233	0.368016	0.512661	7.20987	-23.9635	-59.0337	-81.6425	17.2849	19.7953
NT_Aus_Cernusak	Katherine	Eucalyptus	tectifica	Myrtaceae	ANGIO	BROAD	C3	TREE	WOODY	2010-04-05	15.0011	DAY	36.16	33.94	48.1067	99.5487	13.2362	0.585141	2.57004	10.3002	-19.6075	-135.905	-6.6604	-59.5173	4.46074	-40.1726	YES	2.89674	5.32515	0.543973	26.3309	23.5164	8.68529	70.2597	-13.0339	-81.2218	13.6455	34.4505	11.1957	20.569	0.179534	0.402942	6.89426	-27.1172	-75.8585	-82.2713	20.9546	23.0491
NT_Aus_Cernusak	Katherine	Eucalyptus	tectifica	Myrtaceae	ANGIO	BROAD	C3	TREE	WOODY	2010-04-05	17.4811	DAY	34.3067	32.6533	56.32	99.5487	5.76711	0.306082	2.57004	10.3002	-18.4362	-131.268	-6.6604	-59.5173	1.74791	-44.1011	YES	3.06104	4.95453	0.617827	27.0422	24.1486	8.78225	71.5224	-11.8548	-76.2917	11.8193	30.9051	8.46468	16.3918	0.283826	0.469608	5.08019	-30.4516	-58.0844	-71.0931	16.2211	18.5463
NT_Aus_Cernusak	Katherine	Corymbia	foelscheana	Myrtaceae	ANGIO	BROAD	C3	TREE	WOODY	2010-04-05	8.26667	DAY	28.4533	28.36	82.1333	99.5487	1.34774	0.214893	2.1428	11.9514	-17.5533	-126.096	-7.37771	-61.8993	-1.15111	-55.6809	YES	3.20015	3.87521	0.825801	27.1797	24.2708	9.11508	75.9	-10.2512	-68.4327	5.35028	19.6479	6.27288	6.62878	-0.17244	0.662621	-2.06691	-43.4677	-46.472	-26.9324	14.3304	13.5771
NT_Aus_Cernusak	Katherine	Corymbia	foelscheana	Myrtaceae	ANGIO	BROAD	C3	TREE	WOODY	2010-04-05	12.1511	DAY	35.6667	34.1	52.0933	99.5487	13.2822	0.619522	2.1428	11.9514	-18.1758	-128.121	-7.37771	-61.8993	5.16643	-37.5999	YES	3.05281	5.37289	0.568188	25.9815	23.2058	8.67333	70.1042	-10.8783	-70.5916	13.7552	37.906	12.6374	25.9028	0.0812655	0.316657	6.27601	-26.3397	-78.9313	-76.5477	17.2849	16.435
NT_Aus_Cernusak	Katherine	Corymbia	foelscheana	Myrtaceae	ANGIO	BROAD	C3	TREE	WOODY	2010-04-05	14.3144	DAY	37.5867	35.08	45.84	99.5487	14.7204	0.614234	2.1428	11.9514	-19.6075	-135.905	-7.37771	-61.8993	8.03172	-31.8495	YES	2.984	5.67344	0.525959	25.9949	23.2177	8.60043	69.1592	-12.3206	-78.8889	14.4932	36.5646	15.524	32.0326	-0.0711232	0.123945	7.00852	-27.5981	-96.1033	-83.6662	20.9546	19.6762
NT_Aus_Cernusak	Katherine	Corymbia	foelscheana	Myrtaceae	ANGIO	BROAD	C3	TREE	WOODY	2010-04-05	18.1711	DAY	32.9733	32.16	61.1467	99.5487	2.37137	0.15336	2.1428	11.9514	-18.4362	-131.268	-7.37771	-61.8993	8.78466	-34.3245	YES	3.08457	4.8185	0.640152	27.3989	24.4657	8.81977	72.0124	-11.1407	-73.9463	11.5715	30.7047	16.2825	29.3943	-0.407115	0.0426773	4.10847	-33.0953	-104.602	-65.963	16.2211	15.1791
NT_Aus_Cernusak	Katherine	Erythrophleum	chlorostachys	Fabaceae	ANGIO	BROAD	C3	TREE	WOODY	2010-04-05	9.15	DAY	30.6267	30.1667	75.0933	99.5487	3.67147	0.419655	1.60951	7.30595	-17.5533	-126.096	-8.26164	-62.7916	-1.73693	-49.6455	NO	3.3163	4.30141	0.770979	26.1387	23.3455	8.97325	74.0264	-9.36908	-67.5458	7.72508	23.8373	6.57906	14.0268	0.148351	0.41156	-0.600376	-40.451	-35.7501	-35.648	14.3304	7.40677
NT_Aus_Cernusak	Katherine	Erythrophleum	chlorostachys	Fabaceae	ANGIO	BROAD	C3	TREE	WOODY	2010-04-05	11.3889	DAY	35.12	33.5467	54.0267	99.5487	11.5248	0.662721	1.60951	7.30595	-18.1758	-128.121	-8.26164	-62.7916	0.326878	-41.6236	NO	3.07196	5.20938	0.589699	25.3751	22.6667	8.7148	70.6433	-9.99674	-69.7068	13.2705	36.5906	8.66006	22.5862	0.34742	0.382733	4.89923	-28.4985	-44.2387	-67.6924	17.2849	10.2671
NT_Aus_Cernusak	Katherine	Erythrophleum	chlorostachys	Fabaceae	ANGIO	BROAD	C3	TREE	WOODY	2010-04-05	14.6633	DAY	36.68	34	45.36	99.5487	9.8648	0.443599	1.60951	7.30595	-19.6075	-135.905	-8.26164	-62.7916	4.18284	-34.6445	NO	2.81032	5.34301	0.52598	26.0554	23.2715	8.6808	70.2013	-11.4403	-78.0119	15.0692	38.0936	12.5481	30.0329	0.167298	0.211603	6.68305	-27.0899	-68.1072	-80.5544	20.9546	13.5107
NT_Aus_Cernusak	Katherine	Erythrophleum	chlorostachys	Fabaceae	ANGIO	BROAD	C3	TREE	WOODY	2010-04-05	17.8322	DAY	34.04	33.3333	57.3333	99.5487	1.88134	0.0915709	1.60951	7.30595	-18.4362	-131.268	-8.26164	-62.7916	3.94939	-36.0746	NO	3.07017	5.1475	0.596438	27.5155	24.5694	8.73086	70.8523	-10.2593	-73.0647	13.7596	34.8039	12.3127	28.507	0.105149	0.180926	5.38424	-30.1731	-67.6697	-73.247	16.2211	9.00985
NT_Aus_Cernusak	Darwin	Acacia	auriculiformis	Fabaceae	ANGIO	PHYLLODE	C3	TREE	WOODY	2010-04-07	9.22222	DAY	29.7733	29.28	83.4133	100.893	3.88821	0.797052	2.65383	10.303	-14.1572	-92.5118	-8.56564	-58.7323	-1.67198	-24.9993	NO	3.50778	4.0874	0.858193	25.9213	23.1522	9.04253	74.9401	-5.63983	-35.8872	7.86775	45.3631	6.95322	35.8378	0.116237	0.209979	-0.765285	-16.0335	-11.6235	-9.91117	20.7455	9.23142
NT_Aus_Cernusak	Darwin	Acacia	auriculiformis	Fabaceae	ANGIO	PHYLLODE	C3	TREE	WOODY	2010-04-07	12.2267	DAY	32.9067	31.5	72.1333	100.893	9.37469	1.13193	2.65383	10.303	-14.7407	-93.459	-8.56564	-58.7323	0.120995	-23.1718	NO	3.62519	4.6416	0.781021	25.309	22.608	8.87024	72.6732	-6.22842	-36.8936	9.55389	47.0749	8.76168	37.7793	0.0829194	0.197465	0.906411	-14.4222	-24.1398	-21.6735	24.4666	12.9337
NT_Aus_Cernusak	Darwin	Acacia	auriculiformis	Fabaceae	ANGIO	PHYLLODE	C3	TREE	WOODY	2010-04-07	14.6778	DAY	32.5733	30.94	72.9867	100.893	8.04788	1.10424	2.96707	10.303	-13.9756	-93.2959	-8.56564	-58.7323	1.51709	-18.0363	NO	3.59988	4.49597	0.800691	25.559	22.8302	8.91334	73.2385	-5.45666	-36.7203	9.64483	46.5671	10.1698	43.2353	-0.0544345	0.0715495	0.996577	-14.9002	-30.1731	-22.8728	18.5085	6.93296
NT_Aus_Cernusak	Darwin	Eucalyptus	miniata	Myrtaceae	ANGIO	BROAD	C3	TREE	WOODY	2010-04-07	9.68889	DAY	30.9733	30.5867	81.4133	100.893	4.97442	0.795497	1.71791	11.7314	-14.1572	-92.5118	-6.64102	-52.4091	0.144257	-27.6908	YES	3.66728	4.40614	0.832311	25.1515	22.468	8.94065	73.5975	-7.56639	-42.3207	6.84208	39.826	6.83064	26.0854	0.00167172	0.345016	0.155619	-14.6703	-28.8448	-15.9153	20.7455	18.2104
NT_Aus_Cernusak	Darwin	Eucalyptus	miniata	Myrtaceae	ANGIO	BROAD	C3	TREE	WOODY	2010-04-07	11.9978	DAY	32.6	31.9	75.0267	100.893	7.82662	0.942514	1.71791	11.7314	-14.7407	-93.459	-6.64102	-52.4091	1.2741	-28.3024	YES	3.70607	4.74812	0.780533	24.8115	22.1658	8.83961	72.272	-8.15383	-43.3204	7.91247	41.2316	7.96804	25.4399	-0.00702296	0.382999	1.2189	-13.3384	-38.4953	-23.0896	24.4666	21.9103
NT_Aus_Cernusak	Darwin	Eucalyptus	miniata	Myrtaceae	ANGIO	BROAD	C3	TREE	WOODY	2010-04-07	14.44	DAY	33.6	32.4067	70.8267	100.893	9.97205	1.06445	1.92068	11.7314	-13.9756	-93.2959	-6.64102	-52.4091	2.45253	-25.7988	YES	3.70066	4.8861	0.757384	24.7907	22.1473	8.80099	71.767	-7.38357	-43.1482	9.22713	42.5008	9.15435	28.082	0.00788823	0.339259	2.52483	-12.1357	-45.419	-32.3344	18.5085	15.9203
NT_Aus_Cernusak	Darwin	Eucalyptus	tetrodonta	Myrtaceae	ANGIO	BROAD	C3	TREE	WOODY	2010-04-07	10.03	DAY	31.36	30.88	81.7333	100.893	3.10729	0.477697	2.32371	13.6599	-14.1572	-92.5118	-7.56186	-53.9411	-0.509714	-22.8503	YES	3.76367	4.4806	0.839991	26.4653	23.6358	8.91797	73.2994	-6.64556	-40.7699	7.55843	40.602	7.10588	32.8635	0.0598734	0.190593	-0.0605876	-15.5292	-18.7726	-15.0445	20.7455	12.3946
NT_Aus_Cernusak	Darwin	Eucalyptus	tetrodonta	Myrtaceae	ANGIO	BROAD	C3	TREE	WOODY	2010-04-07	12.1622	DAY	32.8133	32.2533	73.3067	100.893	6.73222	0.62188	2.32371	13.6599	-14.7407	-93.459	-7.56186	-53.9411	0.404541	-27.6378	YES	3.66486	4.84398	0.756581	26.0999	23.311	8.81265	71.9195	-7.23355	-41.7711	9.70086	44.1258	8.0271	27.803	0.172538	0.369914	2.06565	-12.1955	-30.8741	-28.7207	24.4666	16.0973
NT_Aus_Cernusak	Darwin	Eucalyptus	tetrodonta	Myrtaceae	ANGIO	BROAD	C3	TREE	WOODY	2010-04-07	14.5433	DAY	33.2	32.14	69.4	100.893	7.24019	0.645718	2.59798	13.6599	-13.9756	-93.2959	-7.56186	-53.9411	2.30001	-21.317	YES	3.54576	4.81305	0.736696	26.2084	23.4075	8.82129	72.0324	-6.46257	-41.5987	10.98	45.7865	9.93701	34.4842	0.0949893	0.246849	3.3351	-10.6244	-39.7171	-37.3052	18.5085	10.1019
NT_Aus_Cernusak	Alice_Springs	Corymbia	terminalis	Myrtaceae	ANGIO	BROAD	C3	TREE	WOODY	2010-09-12	8.52222	DAY	18.5333	17.9933	55.0933	94.1755	2.9688	0.338159	3.17848	20.3214	-10.4195	-70.0863	-6.32644	-54.5696	11.4172	13.3248	YES	1.17998	2.07041	0.569924	27.1346	24.2307	9.98206	87.6096	-4.11908	-16.4123	19.3975	88.7703	17.8566	71.8133	0.0794352	0.191022	12.9483	29.3566	-78.0129	-74.2299	13.2694	16.5404
NT_Aus_Cernusak	Alice_Springs	Corymbia	terminalis	Myrtaceae	ANGIO	BROAD	C3	TREE	WOODY	2010-09-12	11.3433	DAY	17.6133	17.1667	70.2933	94.1755	1.9792	0.34528	3.17848	20.3214	-9.33521	-64.107	-6.32644	-54.5696	8.11815	17.0313	YES	1.42094	1.9652	0.723054	27.1181	24.2161	10.0553	88.6189	-3.02792	-10.0879	15.4297	87.9793	14.5366	75.7336	0.0578872	0.139189	9.00568	28.6087	-47.9139	-43.4367	10.5747	14.1355
NT_Aus_Cernusak	Alice_Springs	Corymbia	aparrerinja	Myrtaceae	ANGIO	BROAD	C3	TREE	WOODY	2010-09-12	8.11111	DAY	18.16	17.5467	62.3467	94.1755	2.21266	0.304561	3.81691	10.3119	-10.4195	-70.0863	-6.82999	-57.0625	6.87234	7.95245	YES	1.30442	2.01296	0.648012	27.3349	24.4088	10.0216	88.1535	-3.61416	-13.8119	17.3741	87.7632	13.7966	68.9494	0.205911	0.21437	10.4254	25.6927	-47.0262	-57.7107	13.2694	15.1014
NT_Aus_Cernusak	Alice_Springs	Corymbia	aparrerinja	Myrtaceae	ANGIO	BROAD	C3	TREE	WOODY	2010-09-12	12.0444	DAY	17.3733	16.9333	69.3867	94.1755	2.45886	0.45651	3.81691	10.3119	-9.33521	-64.107	-6.82999	-57.0625	6.80089	12.0363	YES	1.38152	1.93636	0.713464	27.0386	24.1454	10.0761	88.906	-2.52245	-7.47073	16.0839	90.6356	13.7246	73.2804	0.146687	0.191483	9.14408	28.4012	-42.3708	-44.7514	10.5747	12.7089
NT_Aus_Cernusak	Alice_Springs	Acacia	kempiana	Fabaceae	ANGIO	PHYLLODE	C3	SHRUB	WOODY	2010-09-12	11.6611	DAY	17.5067	17.2667	69.7867	94.1755	2.1768	0.378694	4.53909	22.7166	-9.33521	-64.107	-6.6908	-52.4227	4.18519	9.85743	NO	1.40124	1.97767	0.70853	27.307	24.384	10.0464	88.4962	-2.66222	-12.3306	16.1803	86.7225	10.9493	65.7257	0.323299	0.242115	9.38128	29.7536	-23.6241	-45.2966	10.5747	8.9671
NT_Aus_Cernusak	Alice_Springs	Acacia	kempiana	Fabaceae	ANGIO	PHYLLODE	C3	SHRUB	WOODY	2010-09-12	14.1583	DAY	18.76	18.14	66.56	94.1755	2.42619	0.37145	4.05989	22.7166	-9.70488	-65.6279	-6.21852	-50.332	5.33026	9.41061	NO	1.44593	2.08958	0.69197	27.2456	24.3294	9.96912	87.4317	-3.50818	-16.1066	15.9935	83.4614	11.621	62.9089	0.273389	0.246251	9.67551	28.9286	-33.2314	-48.4755	12.0111	11.9588
NT_Aus_Cernusak	Tennant_Creek	Eucalyptus	leucophloia	Myrtaceae	ANGIO	BROAD	C3	TREE	WOODY	2010-09-14	8.62778	DAY	26.0133	25.4	49.04	96.8898	4.61035	0.300448	5.16552	13.5433	-13.5927	-92.8305	-6.09554	-58.1274	14.1573	2.37699	YES	1.65604	3.2563	0.508566	27.5053	24.5603	9.35318	79.0725	-7.5431	-36.8448	19.1246	71.877	20.3771	64.2384	-0.0654902	0.106273	12.9125	9.57157	-110.882	-93.7285	15.9108	23.5
NT_Aus_Cernusak	Tennant_Creek	Eucalyptus	leucophloia	Myrtaceae	ANGIO	BROAD	C3	TREE	WOODY	2010-09-14	11.7278	DAY	32.04	31.3333	37.0933	96.8898	12.7654	0.475535	5.16552	13.5433	-13.3741	-91.0852	-6.09554	-58.1274	16.8866	3.85298	YES	1.77525	4.59783	0.386106	27.2413	24.3256	8.88304	72.841	-7.32316	-34.9918	22.9022	74.3674	23.1231	65.8055	-0.00964515	0.115131	16.6671	11.9173	-131.24	-121.42	15.9073	23.5935
NT_Aus_Cernusak	Tennant_Creek	Eucalyptus	leucophloia	Myrtaceae	ANGIO	BROAD	C3	TREE	WOODY	2010-09-14	14.6389	DAY	35.8933	34.6933	29.6533	96.8898	18.3268	0.521611	4.21763	13.5433	-13.0907	-89.1851	-6.09554	-58.1274	20.4011	9.81793	YES	1.75959	5.55315	0.316863	27.0094	24.1195	8.6291	69.5306	-7.0381	-32.9744	24.9901	75.9782	26.6591	72.1385	-0.066788	0.050537	18.7422	13.4344	-153.391	-136.503	15.5408	23.3304
NT_Aus_Cernusak	Tennant_Creek	Eucalyptus	leucophloia	Myrtaceae	ANGIO	BROAD	C3	TREE	WOODY	2010-09-14	17.0833	DAY	34.5467	34.2933	30.06	96.8898	11.3768	0.314516	4.21763	13.5433	-13.0166	-89.1456	-6.09554	-58.1274	20.0482	7.33857	YES	1.65574	5.43106	0.304865	27.3754	24.4448	8.65889	69.9168	-6.96356	-32.9325	25.712	77.3554	26.304	69.5062	-0.0230271	0.10147	19.4597	14.7315	-153.047	-140.946	14.9876	22.776
NT_Aus_Cernusak	Tennant_Creek	Eucalyptus	pruinosa	Myrtaceae	ANGIO	BROAD	C3	TREE	WOODY	2010-09-14	8.96667	DAY	27.2667	26.0933	47.16	96.8898	9.48401	0.597766	3.69685	16.0309	-13.5927	-92.8305	-6.93822	-64.4171	12.0041	-7.08234	YES	1.71455	3.39294	0.505329	26.7473	23.8865	9.29676	78.3177	-6.70093	-30.3697	19.2332	74.5104	19.0746	61.2824	0.00824556	0.177533	12.1616	5.29357	-103.115	-91.9989	15.9108	23.2378
NT_Aus_Cernusak	Tennant_Creek	Eucalyptus	pruinosa	Myrtaceae	ANGIO	BROAD	C3	TREE	WOODY	2010-09-14	12.06	DAY	33.32	32.0867	35.16	96.8898	20.6865	0.76064	3.69685	16.0309	-13.3741	-91.0852	-6.93822	-64.4171	15.617	-2.61123	YES	1.80851	4.79856	0.376886	26.4642	23.6349	8.82536	72.0855	-6.4808	-28.5042	22.997	76.3571	22.7129	66.0614	0.0123565	0.134836	15.8992	7.02127	-127.548	-120.173	15.9073	23.3422
NT_Aus_Cernusak	Tennant_Creek	Eucalyptus	pruinosa	Myrtaceae	ANGIO	BROAD	C3	TREE	WOODY	2010-09-14	14.9444	DAY	36.5733	35.78	30.1067	96.8898	18.4298	0.490796	3.01847	16.0309	-13.0907	-89.1851	-6.93822	-64.4171	19.3676	-1.79263	YES	1.85443	5.89697	0.314471	26.7413	23.8811	8.54879	68.4919	-6.1955	-26.4733	25.0725	77.0891	26.4897	66.9363	-0.0565234	0.131701	17.9603	7.7061	-156.734	-135.976	15.5408	23.0907
NT_Aus_Cernusak	Tennant_Creek	Eucalyptus	pruinosa	Myrtaceae	ANGIO	BROAD	C3	TREE	WOODY	2010-09-14	17.3667	DAY	34.12	33.26	31.3867	96.8898	11.6571	0.359917	3.01847	16.0309	-13.0166	-89.1456	-6.93822	-64.4171	19.1013	-1.56087	YES	1.68825	5.12638	0.329326	27.0412	24.1477	8.73638	70.9243	-6.12089	-26.4311	24.9973	78.9464	26.2214	67.1841	-0.048972	0.148991	17.8856	9.44373	-154.371	-133.641	14.9876	22.5361
NT_Aus_Cernusak	Tennant_Creek	Acacia	cowleana	Fabaceae	ANGIO	PHYLLODE	C3	SHRUB	WOODY	2010-09-14	8.3	DAY	26.0267	25.3133	48.6133	96.8898	4.12863	0.26796	4.40314	20.1752	-13.5927	-92.8305	-7.74466	-65.7642	12.5335	-0.0477796	NO	1.64293	3.23956	0.507145	27.4837	24.5411	9.36026	79.1673	-5.89365	-28.9715	20.0156	76.3641	20.4364	70.3425	-0.0210253	0.0788541	12.1159	5.57784	-100.316	-91.3497	15.9108	18.1777
NT_Aus_Cernusak	Tennant_Creek	Acacia	cowleana	Fabaceae	ANGIO	PHYLLODE	C3	SHRUB	WOODY	2010-09-14	11.3667	DAY	30.9067	29.8133	38.24	96.8898	6.46285	0.269269	4.40314	20.1752	-13.3741	-91.0852	-7.74466	-65.7642	13.9354	-2.52333	NO	1.71599	4.21498	0.407117	27.4813	24.539	9.00078	74.3892	-5.67334	-27.1034	23.1101	78.1651	21.8493	67.6927	0.0545578	0.133979	15.1865	7.2604	-114.007	-114.232	15.9073	18.2833
NT_Aus_Cernusak	Tennant_Creek	Acacia	cowleana	Fabaceae	ANGIO	PHYLLODE	C3	SHRUB	WOODY	2010-09-14	14.35	DAY	36.7867	35.64	29.8667	96.8898	15.8725	0.426914	3.59515	20.1752	-13.0907	-89.1851	-7.74466	-65.7642	16.3242	-3.96298	NO	1.86124	5.85167	0.31807	27.0447	24.1509	8.55909	68.6248	-5.38781	-25.0696	25.4312	77.7031	24.2567	66.1517	0.0461813	0.148661	17.4896	6.8288	-134.557	-133.088	15.5408	18.0329
NT_Aus_Cernusak	Tennant_Creek	Acacia	cowleana	Fabaceae	ANGIO	PHYLLODE	C3	SHRUB	WOODY	2010-09-14	16.8	DAY	35.8267	35.3733	29.3067	96.8898	10.9284	0.2788	3.59515	20.1752	-13.0166	-89.1456	-7.74466	-65.7642	17.2239	-1.5019	NO	1.73265	5.7662	0.300484	27.3523	24.4243	8.57875	68.8788	-5.31314	-25.0272	26.266	79.1025	25.1634	68.786	0.0419796	0.130419	18.318	8.13612	-139.293	-138.408	14.9876	17.4779
NT_Aus_Cernusak	Elliot	Corymbia	terminalis	Myrtaceae	ANGIO	BROAD	C3	TREE	WOODY	2010-09-16	8.55556	DAY	23.6533	23.2333	30.7467	98.4501	5.73924	0.308676	3.32399	10.4668	-14.0328	-99.513	-6.25235	-60.9428	22.2743	16.3984	YES	0.901852	2.85979	0.315356	27.2352	24.3202	9.53214	81.4787	-7.8294	-41.0734	25.8637	85.478	28.7061	82.3605	-0.109898	0.0364712	19.4497	19.3259	-161.796	-136.272	12.7494	21.5618
NT_Aus_Cernusak	Elliot	Corymbia	terminalis	Myrtaceae	ANGIO	BROAD	C3	TREE	WOODY	2010-09-16	11.2389	DAY	27.6	27.1133	26.56	98.4501	12.3093	0.491778	3.32399	10.4668	-14.4606	-102.624	-6.25235	-60.9428	23.9893	22.1873	YES	0.984644	3.60305	0.27328	26.8401	23.969	9.21448	77.2204	-8.25985	-44.3867	26.6214	82.9174	30.4319	88.525	-0.143138	-0.0676282	20.2026	16.9214	-169.727	-144.699	13.0601	21.6922
NT_Aus_Cernusak	Elliot	Corymbia	terminalis	Myrtaceae	ANGIO	BROAD	C3	TREE	WOODY	2010-09-16	14.55	DAY	32.1333	31.3067	23.68	98.4501	29.7457	1.00369	2.57475	10.4668	-14.4735	-101.271	-6.25235	-60.9428	26.3959	20.5397	YES	1.1393	4.59086	0.248167	25.4757	22.7561	8.88509	72.8679	-8.27288	-42.9456	26.1374	79.7891	32.8536	86.7705	-0.256958	-0.0874982	19.7216	13.9837	-190.627	-143.789	14.5169	23.2374
NT_Aus_Cernusak	Elliot	Corymbia	terminalis	Myrtaceae	ANGIO	BROAD	C3	TREE	WOODY	2010-09-16	17.4056	DAY	27.9733	27.5467	28.56	98.4501	3.40239	0.128073	2.57475	10.4668	-14.4949	-100.781	-6.25235	-60.9428	26.4154	20.0855	YES	1.08212	3.6957	0.292806	27.5735	24.6209	9.17978	76.7588	-8.2944	-42.4236	26.4077	82.1318	32.8733	86.2868	-0.24484	-0.05059	19.9902	16.1836	-191.238	-143.738	15.1782	23.9316
NT_Aus_Cernusak	Elliot	Eucalyptus	pruinosa	Myrtaceae	ANGIO	BROAD	C3	TREE	WOODY	2010-09-16	8.2	DAY	23.48	22.9333	31.6533	98.4501	3.9382	0.221725	2.87078	11.6571	-14.0328	-99.513	-5.82974	-58.0853	20.6531	4.16263	YES	0.918798	2.80836	0.327165	27.3547	24.4264	9.55724	81.8177	-8.25116	-43.9825	25.4131	84.0305	26.6381	66.0866	-0.048204	0.21354	19.4352	21.0642	-161.062	-134.417	12.7494	22.0268
NT_Aus_Cernusak	Elliot	Eucalyptus	pruinosa	Myrtaceae	ANGIO	BROAD	C3	TREE	WOODY	2010-09-16	11.6389	DAY	29.36	28.5267	25.5867	98.4501	43.1518	2.1828	2.87078	11.6571	-14.4606	-102.624	-5.82974	-58.0853	21.6086	7.0397	YES	1.05067	3.91292	0.268513	24.1126	21.5445	9.10188	75.7252	-8.68144	-47.2857	24.5482	79.0199	27.5992	69.1411	-0.124286	0.125017	18.5753	16.3447	-165.829	-132.258	13.0601	22.1658
NT_Aus_Cernusak	Elliot	Eucalyptus	pruinosa	Myrtaceae	ANGIO	BROAD	C3	TREE	WOODY	2010-09-16	14.2278	DAY	31.76	30.76	24.3467	98.4501	25.6216	0.896524	2.22369	11.6571	-14.4735	-101.271	-5.82974	-58.0853	22.5048	5.13807	YES	1.14687	4.45001	0.257724	25.4141	22.7014	8.92724	73.4212	-8.69445	-45.8491	25.6991	78.8251	28.5007	67.1222	-0.109014	0.148467	19.7196	16.1612	-174.9	-141.595	14.5169	23.7066
NT_Aus_Cernusak	Elliot	Eucalyptus	pruinosa	Myrtaceae	ANGIO	BROAD	C3	TREE	WOODY	2010-09-16	17.1167	DAY	29.2267	28.5	26.2933	98.4501	5.18742	0.195091	2.22369	11.6571	-14.4949	-100.781	-5.82974	-58.0853	24.3312	6.55162	YES	1.07141	3.90687	0.274237	27.2741	24.3547	9.10399	75.7532	-8.71597	-45.3286	26.6667	81.3955	30.3378	68.6229	-0.137663	0.15692	20.6815	18.5823	-188.098	-146.87	15.1782	24.3991
NT_Aus_Cernusak	Elliot	Acacia	colei	Fabaceae	ANGIO	PHYLLODE	C3	SHRUB	WOODY	2010-09-16	8.93333	DAY	23.92	23.6267	30.3733	98.4501	3.63104	0.179558	3.23758	17.7682	-14.0328	-99.513	-7.36684	-63.2649	18.1951	7.21271	NO	0.905311	2.92846	0.309142	27.5271	24.5796	9.49936	81.0365	-6.71543	-38.6963	26.6016	86.4616	25.7516	75.2375	0.0319503	0.129816	19.0388	17.7267	-138.348	-134.583	12.7494	15.0272
NT_Aus_Cernusak	Elliot	Acacia	colei	Fabaceae	ANGIO	PHYLLODE	C3	SHRUB	WOODY	2010-09-16	11.9722	DAY	28.9067	28.8333	24.96	98.4501	17.2398	0.645515	3.23758	17.7682	-14.4606	-102.624	-7.36684	-63.2649	17.9248	3.22183	NO	0.998426	3.98315	0.250662	26.5039	23.6701	9.07767	75.4047	-7.14637	-42.0178	27.3107	83.1525	25.4794	70.9771	0.0670557	0.146423	19.7427	14.627	-140.177	-143.314	13.0601	15.1532
NT_Aus_Cernusak	Elliot	Acacia	colei	Fabaceae	ANGIO	PHYLLODE	C3	SHRUB	WOODY	2010-09-16	14.8667	DAY	32.24	32.1333	23.8667	98.4501	17.0622	0.500177	2.50782	17.7682	-14.4735	-101.271	-7.36684	-63.2649	20.2065	5.08228	NO	1.15523	4.81124	0.24011	26.5035	23.6697	8.8218	72.039	-7.15941	-40.5732	27.405	80.8773	27.778	72.9632	-0.0136113	0.0978534	19.8362	12.4957	-156.57	-146.194	14.5169	16.7021
NT_Aus_Cernusak	Elliot	Acacia	colei	Fabaceae	ANGIO	PHYLLODE	C3	SHRUB	WOODY	2010-09-16	17.7	DAY	27.9867	27.82	28.2133	98.4501	2.16384	0.0793408	2.50782	17.7682	-14.4949	-100.781	-7.36684	-63.2649	19.3241	3.53556	NO	1.06982	3.7552	0.28489	27.724	24.7547	9.15798	76.4691	-7.18095	-40.0498	27.1007	83.2429	26.8891	71.312	0.00781077	0.143326	19.5342	14.7116	-151.057	-141.562	15.1782	17.3978
NT_Aus_Cernusak	Katherine	Eucalyptus	tectifica	Myrtaceae	ANGIO	BROAD	C3	TREE	WOODY	2010-09-18	8.32222	DAY	26.3867	25.72	45.5467	99.5487	7.00782	0.412912	2.70583	10.3002	-12.0949	-84.0669	-8.75342	-72.6073	14.255	4.40981	YES	1.57238	3.31875	0.473786	26.8084	23.9408	9.32709	78.7232	-3.371	-12.3568	21.9536	85.9976	23.2116	83.0469	-0.0573042	0.0343113	13.008	7.14626	-109.631	-96.9179	12.6924	14.6112
NT_Aus_Cernusak	Katherine	Eucalyptus	tectifica	Myrtaceae	ANGIO	BROAD	C3	TREE	WOODY	2010-09-18	11.3667	DAY	34.9467	33.4533	33.7867	99.5487	20.6903	0.715521	2.70583	10.3002	-12.0555	-81.7735	-8.75342	-72.6073	12.5134	-6.38257	YES	1.90277	5.18223	0.367172	26.1178	23.3269	8.72182	70.7347	-3.33127	-9.88388	24.1602	82.655	21.4547	71.4096	0.111985	0.136053	15.1953	4.04638	-106.49	-117.516	14.6707	16.7663
NT_Aus_Cernusak	Katherine	Eucalyptus	tectifica	Myrtaceae	ANGIO	BROAD	C3	TREE	WOODY	2010-09-18	14.7267	DAY	37.84	36.4533	27.5467	99.5487	22.0817	0.577654	1.91331	10.3002	-12.3788	-83.8523	-8.75342	-72.6073	18.8295	2.75637	YES	1.81802	6.11917	0.297102	25.9129	23.1448	8.49947	67.8559	-3.65745	-12.1254	25.7725	81.3813	27.8265	81.264	-0.0796966	0.001441	16.7935	2.86512	-147.88	-131.483	15.1785	17.1342
NT_Aus_Cernusak	Katherine	Eucalyptus	tectifica	Myrtaceae	ANGIO	BROAD	C3	TREE	WOODY	2010-09-18	18.25	DAY	34.44	32.4933	31.7333	99.5487	6.8646	0.24219	1.91331	10.3002	-12.543	-84.2491	-8.75342	-72.6073	18.0974	0.936356	YES	1.73758	4.91005	0.353881	26.9888	24.1011	8.7944	71.6809	-3.82309	-12.5533	25.0209	83.6086	27.0879	79.3015	-0.0826109	0.0515144	16.0484	4.93068	-143.842	-123.457	16.0952	18.0314
NT_Aus_Cernusak	Katherine	Corymbia	foelscheana	Myrtaceae	ANGIO	BROAD	C3	TREE	WOODY	2010-09-18	8.70556	DAY	27.2267	26.9467	44.5333	99.5487	6.8254	0.372471	2.06847	11.9514	-12.0949	-84.0669	-8.37699	-66.6814	12.7063	0.579502	YES	1.61526	3.56796	0.452713	26.6267	23.7793	9.22786	77.3986	-3.74933	-18.6276	22.2217	82.3343	21.2614	72.0664	0.0432168	0.12471	13.6586	10.1627	-101.071	-99.106	12.6924	11.367
NT_Aus_Cernusak	Katherine	Corymbia	foelscheana	Myrtaceae	ANGIO	BROAD	C3	TREE	WOODY	2010-09-18	11.6778	DAY	35.2133	34.3	33.12	99.5487	14.3759	0.440902	2.06847	11.9514	-12.0555	-81.7735	-8.37699	-66.6814	16.1911	3.46394	YES	1.89295	5.43307	0.348413	26.4187	23.5944	8.65839	69.9103	-3.7096	-16.1704	24.7178	80.3311	24.7756	75.1569	-0.00233677	0.0644099	16.1338	8.29304	-126.064	-120.777	14.6707	13.5065
NT_Aus_Cernusak	Katherine	Corymbia	foelscheana	Myrtaceae	ANGIO	BROAD	C3	TREE	WOODY	2010-09-18	14.8056	DAY	38.12	37.4533	27.36	99.5487	17.3692	0.432095	1.46263	11.9514	-12.3788	-83.8523	-8.37699	-66.6814	20.0308	6.63589	YES	1.83331	6.46257	0.283681	25.9475	23.1756	8.42682	66.9219	-4.03566	-18.3977	26.0157	79.0657	28.6478	78.5555	-0.101175	0.00645248	17.4207	7.11204	-153.611	-132.254	15.1785	13.8876
NT_Aus_Cernusak	Katherine	Corymbia	foelscheana	Myrtaceae	ANGIO	BROAD	C3	TREE	WOODY	2010-09-18	17.7611	DAY	35.0533	33.84	31.36	99.5487	4.86937	0.140325	1.46263	11.9514	-12.543	-84.2491	-8.37699	-66.6814	21.1341	5.89437	YES	1.77657	5.29551	0.335486	27.2121	24.2997	8.69279	70.357	-4.20124	-18.8228	25.5111	80.8815	29.7604	77.761	-0.166565	0.0385813	16.9204	8.80681	-163.178	-126.557	16.0952	14.7871
NT_Aus_Cernusak	Katherine	Erythrophleum	chlorostachys	Fabaceae	ANGIO	BROAD	C3	TREE	WOODY	2010-09-18	8.95	DAY	28.32	28.6267	42.64	99.5487	4.06159	0.184026	1.67489	7.30595	-12.0949	-84.0669	-8.71254	-69.2729	15.9541	7.77277	NO	1.64855	3.9357	0.418871	27.109	24.208	9.09398	75.6205	-3.4121	-15.8951	23.5489	83.5909	24.8835	82.7801	-0.0566749	0.00969991	14.6311	8.52742	-119.86	-108.522	12.6924	11.4017
NT_Aus_Cernusak	Katherine	Erythrophleum	chlorostachys	Fabaceae	ANGIO	BROAD	C3	TREE	WOODY	2010-09-18	11.9944	DAY	35.72	35.4867	31.7867	99.5487	6.67133	0.181319	1.67489	7.30595	-12.0555	-81.7735	-8.71254	-69.2729	18.3378	4.87625	NO	1.86827	5.80239	0.321982	27.1209	24.2185	8.57039	68.7707	-3.37236	-13.4311	26.0213	81.6986	27.2881	79.6679	-0.0486855	0.0248557	17.082	6.76625	-141.826	-129.89	14.6707	13.5478
NT_Aus_Cernusak	Katherine	Erythrophleum	chlorostachys	Fabaceae	ANGIO	BROAD	C3	TREE	WOODY	2010-09-18	15.0944	DAY	37.9867	38.14	27.3333	99.5487	8.45442	0.191181	1.18433	7.30595	-12.3788	-83.8523	-8.71254	-69.2729	20.9102	6.3716	NO	1.81834	6.70795	0.271073	26.7491	23.8881	8.37735	66.2879	-3.69853	-15.6645	27.0279	80.3271	29.8831	81.2746	-0.105639	-0.0117957	18.0798	5.48972	-160.91	-139.149	15.1785	13.9237
NT_Aus_Cernusak	Katherine	Erythrophleum	chlorostachys	Fabaceae	ANGIO	BROAD	C3	TREE	WOODY	2010-09-18	17.6889	DAY	35.8267	35.3133	30.32	99.5487	1.60813	0.0434326	1.18433	7.30595	-12.543	-84.2491	-8.71254	-69.2729	20.9856	6.99932	NO	1.79256	5.74712	0.311906	27.6816	24.717	8.58318	68.9361	-3.86416	-16.0909	26.5786	81.7513	29.9592	81.949	-0.127192	-0.00241897	17.6345	6.81526	-160.886	-134.261	16.0952	14.8224
NT_Aus_Cernusak	Darwin	Acacia	auriculiformis	Fabaceae	ANGIO	PHYLLODE	C3	TREE	WOODY	2010-09-20	8.82333	DAY	26.9733	26.6933	45.84	100.893	3.5513	0.191283	3.67201	10.303	-15.4563	-103.498	-4.4448	-39.8479	10.4612	1.54476	NO	1.63812	3.5152	0.46601	27.5544	24.6039	9.24825	77.6703	-11.0606	-66.2918	18.8961	58.5369	14.9726	43.1105	0.207635	0.263532	14.3673	16.3564	-82.145	-98.5817	20.1519	22.1932
NT_Aus_Cernusak	Darwin	Acacia	auriculiformis	Fabaceae	ANGIO	PHYLLODE	C3	TREE	WOODY	2010-09-20	11.9389	DAY	32.1067	31.3467	35.9733	100.893	7.98094	0.290925	3.67201	10.303	-14.8531	-103.498	-4.4448	-39.8479	17.5905	10.0375	NO	1.72815	4.60132	0.375578	27.3393	24.4127	8.88202	72.8276	-10.4548	-66.2918	22.1435	62.4706	22.1337	51.9557	0.000441753	0.168317	17.6002	20.1333	-130.686	-120.669	15.3265	17.3462
NT_Aus_Cernusak	Darwin	Acacia	auriculiformis	Fabaceae	ANGIO	PHYLLODE	C3	TREE	WOODY	2010-09-20	14.9	DAY	35.28	33.9	35.1733	100.893	7.4648	0.236043	2.90298	10.303	-13.9219	-94.6439	-4.4448	-39.8479	18.8766	14.247	NO	2.01773	5.31328	0.379753	27.3232	24.3984	8.68829	70.2986	-9.51946	-57.0701	22.1362	63.2994	23.4255	56.34	-0.0582415	0.109944	17.593	20.9291	-136.765	-119.815	16.7317	19.0855
NT_Aus_Cernusak	Darwin	Acacia	auriculiformis	Fabaceae	ANGIO	PHYLLODE	C3	TREE	WOODY	2010-09-20	17.35	DAY	30.6933	29.9933	53.0667	100.893	1.94559	0.112006	2.90298	10.303	-13.3646	-88.6169	-4.4448	-39.8479	17.3221	13.987	NO	2.35249	4.25882	0.552382	27.6657	24.7028	8.98674	74.2042	-8.95964	-50.793	16.4881	55.943	21.8641	56.0691	-0.326055	-0.0022545	11.97	13.8659	-124.59	-81.8939	18.3	20.8841
NT_Aus_Cernusak	Darwin	Eucalyptus	miniata	Myrtaceae	ANGIO	BROAD	C3	TREE	WOODY	2010-09-20	8.18889	DAY	26	25.3867	56.32	100.893	4.63216	0.400345	2.27614	11.7314	-15.4563	-103.498	-6.85293	-57.1955	8.30567	-2.80306	YES	1.90038	3.25372	0.584064	26.6538	23.8034	9.35427	79.0871	-8.6627	-49.1117	15.4373	58.8178	15.2632	57.6921	0.0112801	0.0191384	8.47861	-1.74177	-69.2484	-69.5707	20.1519	20.1899
NT_Aus_Cernusak	Darwin	Eucalyptus	miniata	Myrtaceae	ANGIO	BROAD	C3	TREE	WOODY	2010-09-20	11.55	DAY	31.6267	30.6333	35.6533	100.893	17.1069	0.74896	2.27614	11.7314	-14.8531	-103.498	-6.85293	-57.1955	15.6324	-3.27589	YES	1.66683	4.41792	0.377289	25.7718	23.0193	8.93704	73.55	-8.05536	-49.1117	22.0625	69.0466	22.6405	57.1906	-0.0261987	0.171709	15.0583	7.90195	-128.335	-112.565	15.3265	15.3312
NT_Aus_Cernusak	Darwin	Eucalyptus	miniata	Myrtaceae	ANGIO	BROAD	C3	TREE	WOODY	2010-09-20	14.3889	DAY	35.3733	34.8467	35.9467	100.893	17.6159	0.619915	1.79945	11.7314	-13.9219	-94.6439	-6.85293	-57.1955	16.7737	-0.443801	YES	2.07276	5.60059	0.370096	25.6939	22.9502	8.61772	69.3831	-7.11779	-39.7202	22.2849	69.1222	23.7896	60.1945	-0.0675221	0.129158	15.2793	7.97326	-134.633	-114.261	16.7317	17.2221
NT_Aus_Cernusak	Darwin	Eucalyptus	miniata	Myrtaceae	ANGIO	BROAD	C3	TREE	WOODY	2010-09-20	16.9056	DAY	31.5067	30.5533	50.8267	100.893	2.8053	0.153211	1.79945	11.7314	-13.3646	-88.6169	-6.85293	-57.1955	14.4135	-1.39721	YES	2.36006	4.39775	0.536653	27.2938	24.3723	8.94323	73.6314	-6.55662	-33.3277	18.1528	66.5535	21.4132	59.1833	-0.179609	0.110741	11.1754	5.55145	-116.705	-83.852	18.3	19.1253
NT_Aus_Cernusak	Darwin	Eucalyptus	tetrodonta	Myrtaceae	ANGIO	BROAD	C3	TREE	WOODY	2010-09-20	8.37222	DAY	26.6667	25.8533	50.1867	100.893	5.32137	0.365971	3.37393	13.6599	-15.4563	-103.498	-6.36773	-56.3109	8.48389	-5.42865	YES	1.76139	3.34508	0.526562	27.1193	24.2172	9.31624	78.5781	-9.14677	-50.0029	17.414	62.5458	14.9468	53.9185	0.141677	0.137936	10.9353	2.71287	-73.2998	-84.7698	20.1519	23.1712
NT_Aus_Cernusak	Darwin	Eucalyptus	tetrodonta	Myrtaceae	ANGIO	BROAD	C3	TREE	WOODY	2010-09-20	11.3722	DAY	31.2667	31.1267	36.56	100.893	13.3462	0.505827	3.37393	13.6599	-14.8531	-103.498	-6.36773	-56.3109	15.3633	-1.85451	YES	1.6746	4.54406	0.368526	26.8266	23.957	8.89894	73.0496	-8.53973	-50.0029	22.8149	69.5095	21.8703	57.7059	0.0414013	0.169812	16.3019	9.28438	-124.761	-121.131	15.3265	18.3149
NT_Aus_Cernusak	Darwin	Eucalyptus	tetrodonta	Myrtaceae	ANGIO	BROAD	C3	TREE	WOODY	2010-09-20	14.5056	DAY	35.8133	34.76	34.8667	100.893	14.5302	0.454199	2.66732	13.6599	-13.9219	-94.6439	-6.36773	-56.3109	16.939	2.66081	YES	2.05986	5.57373	0.369565	26.6904	23.836	8.62415	69.4664	-7.60262	-40.6203	22.762	69.4826	23.456	62.4906	-0.0304925	0.100629	16.2493	9.25908	-132.851	-120.735	16.7317	20.2006
NT_Aus_Cernusak	Darwin	Eucalyptus	tetrodonta	Myrtaceae	ANGIO	BROAD	C3	TREE	WOODY	2010-09-20	16.9944	DAY	30.9867	30.24	51.84	100.893	1.86601	0.102813	2.66732	13.6599	-13.3646	-88.6169	-6.36773	-56.3109	13.4764	-2.63992	YES	2.33692	4.31954	0.541012	27.666	24.7031	8.96755	73.9514	-7.04172	-34.2337	17.9359	66.2377	19.9713	56.8736	-0.113477	0.141371	11.454	6.19691	-110.451	-85.4351	18.3	22.1
